# Supplementary material for: Integrating m6A Regulators-Mediated Methylation Modification Models and Tumor Immune Microenvironment Characterization in Caucasian and Chinese Low-Grade Gliomas
Source: Front Cell Dev Biol. 2021 Nov 25;9:725764. doi: 10.3389/fcell.2021.725764 (PMC8661096; doi:10.3389/fcell.2021.725764)
Supplement: Supplementary file 4 [file Data_Sheet_1.ZIP]

Archive with 6 entries (6 files):
- TCGA-LGG.GDC_phenotype.tsv.gz
- 244673.zip
- 244675.zip
- CGGA.mRNA_array_301_clinical.20200506.txt.zip
- CGGA.mRNAseq_325_clinical.20200506.txt.zip
- CGGA.mRNAseq_693_clinical.20200506.txt.zip
