# Supplementary material for: Integrating m6A Regulators-Mediated Methylation Modification Models and Tumor Immune Microenvironment Characterization in Caucasian and Chinese Low-Grade Gliomas
Source: Front Cell Dev Biol. 2021 Nov 25;9:725764. doi: 10.3389/fcell.2021.725764 (PMC8661096; doi:10.3389/fcell.2021.725764)
Supplement: Supplementary file 5 [file Data_Sheet_2.ZIP]

Archive with 3 entries (2 files):
- CGGA.mRNA_array_301_gene_level.20200506.txt
- __MACOSX/
- __MACOSX/._CGGA.mRNA_array_301_gene_level.20200506.txt
