# Supplementary material for: Integrating m6A Regulators-Mediated Methylation Modification Models and Tumor Immune Microenvironment Characterization in Caucasian and Chinese Low-Grade Gliomas
Source: Front Cell Dev Biol. 2021 Nov 25;9:725764. doi: 10.3389/fcell.2021.725764 (PMC8661096; doi:10.3389/fcell.2021.725764)
Supplement: Supplementary file 5 [file Data_Sheet_2.ZIP › CGGA.mRNA_array_301_gene_level.20200506.txt]

Gene_Name	CGGA_11	CGGA_124	CGGA_126	CGGA_168	CGGA_172	CGGA_195	CGGA_203	CGGA_221	CGGA_225	CGGA_240	CGGA_287	CGGA_292	CGGA_342	CGGA_370	CGGA_373	CGGA_375	CGGA_377	CGGA_380	CGGA_404	CGGA_419	CGGA_437	CGGA_439	CGGA_442	CGGA_444	CGGA_451	CGGA_454	CGGA_483	CGGA_491	CGGA_495	CGGA_499	CGGA_512	CGGA_527	CGGA_547	CGGA_549	CGGA_557	CGGA_570	CGGA_573	CGGA_575	CGGA_588	CGGA_593	CGGA_594	CGGA_597	CGGA_606	CGGA_609	CGGA_612	CGGA_640	CGGA_646	CGGA_649	CGGA_654
A1BG	-0.36036348	0.5649519	0.3047719	0.17491436	0.33703804	-0.76028824	0.842865	-0.6449528	1.0917892	0.5955	-0.22581577	1.4352541	1.2231684	-0.07996178	-0.011965752	0.20399952	0.06602192	0.55801487	0.41438484	1.2706337	0.8240633	-0.30328178	-1.0043945	-0.10430241	0.08371353	0.74172974	-1.1297855	0.23207092	0.9822197	-1.8400669	0.5632181	0.30210018	-0.23711681	0.040052414	0.75438595	-0.123939514	1.2130718	-0.41675758	0.27079964	-1.2890072	0.3583641	-0.14263916	0.6592417	0.112792015	-1.4139605	-0.17534542	-0.8005552	-0.2417078	0.9606085
A1CF	2.34136	1.1707935	2.2081513	0.96522856	-0.6868777	0.19038153	0.1440072	0.5813904	0.060183525	0.131536	1.3951535	-0.2775092	-2.2163353	0.4996009	-0.38704872	0.9004121	-0.60622454	-0.7118211	-1.4140391	0.73738384	-0.9488392	0.29563522	-0.16764927	0.80154324	-0.8296461	-0.7206254	1.5917277	0.5056882	0.6780925	1.9564471	-0.09540701	0.28718615	-0.068172455	-0.21790695	0.6618347	0.114326	-0.016534328	0.4706607	0.6778054	0.81905174	-0.7676792	0.72274446	-0.40532923	-0.14839077	-0.22733927	-0.5822406	0.22456837	0.17140341	0.068757534
A2BP1	0.0345194000000001	1.09640742	0.30248833	0.0949111	-0.391238215	-0.55770635	-1.4381685	-0.4824076	-2.389179375	-2.23788665	-0.739966625	-0.93399574	-2.96136115	1.331291665	-0.447308065	-0.2415898	-0.077965738	-2.86143495	-0.75386145	-2.85964473	0.02234412	-0.7453251	1.10714151	2.81045815	-0.99930572	-0.98899032	-3.79759815	0.97153307	-2.0703058	-0.1692919745	-0.067667	-0.80860045	-1.5860009	1.1880569335	-2.5369442	-0.30209684	-0.628846175	-0.904317875	-1.73250554	-2.43013455	0.88106204	-0.20665598	-1.6836953	-1.3263788	0.341042525	-2.45537845	1.33257245	2.21642065	-2.9538686
A2LD1	-0.9130564	0.51088	0.42536688	-0.1949377	0.436841	1.3986139	0.03412342	0.60030174	-0.23856735	-0.38095188	0.8902855	1.0249491	1.1995945	-0.27482796	1.3122234	0.5244169	0.45551777	0.077697754	-0.14702225	0.59403133	-1.154963	-0.39831161	-0.73407125	0.76065445	0.73974514	0.70708084	0	-0.8264761	2.6176481	-2.2850208	0.23714924	-1.0360236	-0.9863043	1.0627804	0.23974037	0.9975033	0.5686693	0.8432884	0.39059162	1.473588	1.7466002	-0.21593285	1.1189337	1.0196886	0.3995676	0.7641144	0.15580559	-0.43931293	0.040676117
A2M	-2.248643	-1.8755798	-3.3108506	1.5644236	0.93285656	-0.34560108	-0.044086456	0.91248703	1.3078852	0.52252483	-0.008989334	-0.11757755	1.006547	0.42813015	0.47147083	-1.1827164	-0.6593094	-0.7628584	0.384799	1.1042233	0.96016693	0.50467014	0.41754055	-0.7478781	1.612956	1.1758585	-0.34795475	-0.14540195	0.9858055	0.35071564	0.07648468	0.014038086	0.8769417	-0.17180252	-2.0230217	0.8214865	0.19652462	0.43892002	0.43896008	1.4422703	1.1777201	0.32651234	1.229845	-0.2447815	0.2805748	1.527852	1.1877346	-0.8093319	1.5980749
A2ML1	1.21029	2.1354523	1.6332879	-0.25646305	-0.8960657	-0.093972206	0.07588673	-0.10044098	-0.37119007	-0.5666342	0.4311037	-0.7384825	0.1659851	-0.16125202	-0.07641697	0.7158117	-0.50120354	-0.30388165	-0.40889645	-0.6063404	-0.2102747	0.5789385	-0.32548904	0.60941696	-0.17253208	-0.19452953	-0.21320534	0.31968975	-0.3838396	-0.014633179	0.15437222	-0.50187397	-0.34733486	-0.24461555	-0.094675064	0.21593857	-0.3935461	-0.21808624	-0.5014887	-0.38510227	0.07463932	-0.36245155	-0.39828968	0.4226265	-0.69209576	-0.49854755	0.090722084	0.110022545	0.4728346
A4GALT	1.3094454	4.251258	3.658627	1.8412848	-0.6194682	0.106470585	-0.5998993	2.1504564	-1.0819993	-0.4421749	0.32375336	-0.47613287	0.30082893	0.6795826	-1.2752528	1.2797465	0.028636456	-0.23977518	-0.72406244	-0.6444831	0.6593113	-0.4511752	0.3318591	0.7925458	-0.04579544	-0.33836603	-1.0324407	-0.55739117	1.4649315	-0.44225407	-0.038110256	-0.4445057	0.4966507	-0.937212	0.46721172	0.8741331	-0.3580556	-0.8275461	1.0903568	-0.56224966	1.2595472	-1.4984255	-0.026725292	-1.408215	-0.5041976	0.8155985	1.0218267	-0.36422396	0.98158646
A4GNT	1.2945719	0.824811	1.675695	-0.031703472	0.08231735	-0.15686321	-0.24725866	-0.8406124	-0.5200672	0.37574673	1.0976443	-0.6933775	-0.2509184	-1.6631045	-0.76101685	1.5782361	-0.53142786	-0.3588004	-0.33478546	-0.800385	-0.45905638	-0.21118689	0.2592864	0.09934902	0.019453526	-0.27248192	2.5387063	0.3994565	1.5966778	0.43609715	-0.8048587	-0.76994133	0.3601637	-0.21017075	-1.2324529	-1.3270483	0.049857616	0.32339525	0.26646948	-0.47676945	0.32943487	-0.23662186	-1.6840901	-1.8379502	0.21092081	-0.3152318	0.59751415	-0.024416447	0.024030685
AAAS	0.7504549	0.29268646	0.5953355	-0.033107758	0.049383163	-0.48554707	-0.056010246	-0.21306896	0.32953548	0.21881294	0.39750004	0.2097969	-0.07632828	-0.09257507	0.21984959	0.45967388	-0.08774567	0.33393097	-0.16784954	-0.055296898	-0.45534992	-0.03053379	-0.041837692	-0.24133205	-0.28232098	-0.08672333	-0.11896896	0.26016235	0	0.45626068	-0.51366043	-0.48967934	0.05679798	0.053922653	0.57810783	-0.45531082	0.22071457	-0.27257538	-0.34641647	-0.83088493	-0.21239948	0.18338966	0.16522121	0.041478157	0.10991001	0.004040718	-0.420331	-0.2616558	0.12386322
AACS	-0.6807642	-0.3423915	-0.4299841	-0.34334946	-0.8744135	-0.49968052	-0.3229227	0.06360531	0.3479004	-0.009050369	-0.04422474	-0.696476	-0.4159336	-0.05267334	-0.4634781	-0.1194706	-0.1681652	0.3836727	-0.22667885	0.13189602	-0.426939	-0.74827003	0.09113598	1.2163496	-0.35875416	-0.23338795	-0.0773077	0.16792774	0.40187263	-0.11369896	-0.14703369	-0.31874847	-0.401906	0.22460747	-0.5785427	-0.37398338	-0.14206219	-1.0226002	-0.29466152	0.1421938	-0.13577652	-0.27878666	-0.042440414	-0.5110512	-0.68623066	0.35521412	0.46818256	1.0321207	-0.17788029
AADAC	1.7531137	1.3267279	1.7634339	-0.06068945	-0.74673367	-0.6205492	-0.35151768	0.5558295	-0.20603704	-0.40954065	0.7737951	-0.50739336	-0.30110836	-0.2342763	-0.9410391	1.2596698	-0.16884279	-0.51612425	0.03508711	0.13925076	-0.5744953	0.041327477	0.012372017	0.7758827	0.058041573	-0.65737915	2.5163302	0.001358986	1.5460482	0.5230131	-0.6854391	-0.17887783	-0.43892765	-0.7410016	-0.3594017	-0.055937767	-0.3254032	-0.16114235	-0.000164032	-0.37021732	0.101797104	-0.5751138	-0.5424237	-0.39805555	-0.557075	0.07611084	-0.06796551	-0.24609566	-0.05153513
AADACL2	0.990994	0.04082632	0.84414387	-0.44005823	-0.555356	-0.61153173	-0.7589946	0.8589821	0.067723274	-0.005735397	0.906827	-0.10473919	-0.51204634	0.1713152	-0.524292	0.83585167	-0.34347248	0.32952404	-0.2466898	0.120147705	-0.817379	-0.10593939	-0.26057863	0.5182667	-0.64824677	-1.1922569	2.673482	0.06866312	1.6941929	0.58780575	-0.35970545	-0.018241882	-0.16999054	-0.4786539	-0.298728	-0.42141628	-0.1886034	0.16977215	0.07387066	-0.55632305	-0.17172623	-0.29366684	-0.29857826	-0.34458065	-0.05809307	-0.24737549	0.40167427	0.005437851	-1.0188942
AADAT	-0.57197475	-0.7248049	-0.80817175	-0.5355854	0.4693737	-0.2755165	0.21074963	-0.8167658	0.71905804	0.48006344	-0.48189354	0.9081602	-0.4645195	-0.027915955	0.8639355	-0.76653624	0.13378239	0.7895546	-0.11670208	-0.8984947	0.02452755	0.14240074	-0.6719618	-0.46098518	-0.6297989	0.9246445	-0.031467438	-0.34334087	0.7993717	0.3985901	0.31419945	0.44238186	-0.058075905	0.9241524	0.25299358	0.34003544	-0.37817478	-0.92395496	-0.032749176	-0.37096882	-0.59482956	1.2343397	0.1656828	-0.35058975	1.4743137	-1.152194	-0.38832188	-0.100097656	-1.1788406
AAGAB	-0.13162422	0.33547115	0.5832467	-0.11830044	-0.84721565	-1.2612066	0.1860857	0.08372307	0.09989643	0.44925213	0.3415594	-1.369278	-1.2529354	-0.62788486	-0.90894413	0.06991577	-0.121650696	0.31425953	0.57397556	0.1985035	0.07102585	-1.0760078	0.005394936	0.21833801	0.1616497	0.27739525	0.6802273	-1.4132204	-0.07796478	0.3342142	-1.4511642	-1.3906679	-0.51494884	-1.9822092	-1.2836046	-0.3232479	-0.25306702	-0.3245716	-0.41153526	-0.073773384	-1.2584448	-1.1893711	0.099347115	-0.3359766	-0.55590916	0.7895117	0.36853504	0.18205833	0.5837002
AAK1	1.05812265	1.06553265	1.73637225	0.204640625	-0.333492755	-0.485291715	-0.7637875	0.50586057	-0.09692335	-0.497838735	0.37115884	-0.23140335	-0.46987486	-0.007414815	-0.77766752	0.87239385	-0.1959567085	-0.432097675	-0.09156227	-0.102406265	-0.47894097	0.0366415985	-0.05948567	0.688665165	0.0059011	-0.64329554	-0.809300435	-0.057795285	-1.19683	-0.325096375	-0.19114399	-0.1486146455	-0.1838634	-0.343410725	-0.3215332	-0.21829033	-0.30816865	-0.389803875	-0.0120585	-0.540409815	-0.00267339	-0.477972035	-0.60582161	-0.527047165	-0.619537825	0.148418188	0.243448256	0.1493909335	-0.1385960575
AAMP	-2.433694	-1.7662191	-2.9987435	-0.38970852	-0.99232674	-0.08216286	-0.0222435	-0.60001755	-0.05667782	-0.08557701	-0.9338989	-0.66864586	-0.2723627	-0.82921314	-0.53512096	-0.99126816	0.1267271	-1.1244564	0.43280792	0.06415081	0.17831516	-0.48615932	-0.09535408	-0.26986694	0.12237263	-0.06517601	-0.049588203	0.1354847	0	0.040697098	-0.026557922	-0.38016224	-0.31865788	-0.59309006	-0.55687237	-0.33001137	-0.48423672	-1.4844618	-0.25635338	-0.18924522	-0.72391415	-0.30209923	0.08719349	0.15820408	-0.14439201	-0.10748005	-0.3643217	-0.4157591	-0.18621922
AANAT	1.3211775	1.1944098	2.1614556	-0.10310936	-0.575963	-0.2522993	-0.20028782	0.053814888	-0.092912674	-0.47801018	0.8400793	-0.6475916	-0.019166946	-0.47068977	-0.6468859	1.3823557	-0.104307175	-0.23843575	-0.090257645	-0.044112206	-0.25037003	0.20067692	-0.039503098	0.27153683	0.031381607	-0.06311512	-0.36151838	-0.30851078	-0.4237013	-0.28228235	0	-0.14646912	-0.20641899	-0.5053787	0.093875885	0.30393982	-0.3147545	-0.44846725	-0.12639904	0.07856369	0.104699135	-0.08134937	-0.2501831	-0.32071018	-0.50599194	0.17043877	0.20679474	0.3231678	0.8464031
AARS	-2.5713873	-2.4786043	-2.3962831	-0.7522135	-1.1898699	-0.2786808	-0.545887	-1.0399075	-0.606081	-0.33740425	-1.6281729	-1.652379	-0.6928797	-0.6925688	-0.95677567	-1.2260218	-0.4484396	-1.1939268	-0.15146732	-0.05221653	-0.16214561	-1.0674543	0.257946	0.24009418	0.4001522	-0.82511044	-0.73635674	-0.060290337	-0.48760128	0.03884983	0.5504894	-0.38301468	-0.36687946	0.011295319	-1.0829697	-0.31917095	-1.1042156	-1.9297552	0.37845516	0.14476681	-0.6380644	-0.7955828	-0.24786186	-0.13686657	-1.3652992	0.12924957	-0.31523514	-0.19080734	-0.22579002
AARS2	0.56473446	0.30654526	0.42328405	-0.43236065	-0.30782604	-0.06437302	-0.53901005	0.21516323	-0.7550955	0.28025723	-0.21625614	-1.1470823	0.050242424	-0.3893385	-0.29962063	0.35879803	-0.32681847	-0.07605362	-0.11203575	-0.16068363	-0.53808403	-0.26671886	-0.090904236	-0.34120846	0.16809845	-0.46484756	0.5963869	0.21875	1.4968796	-0.025283813	-0.06756687	0.6521454	-0.38652706	-0.38235855	-0.12750053	-0.30356598	-0.6505976	-0.8171778	0.22819328	-0.28295326	-0.48238468	-0.5444641	-0.17364025	-0.29178905	-0.60174274	-0.12290859	-0.23495483	-0.17508411	0.09298992
AARSD1	-0.63391735	-0.0467646000000001	0.0875869	-0.37288904	-0.47370649	0.00444746	-0.881619685	-0.398819929	0.213644505	0.0247631075	-0.461769595	-0.336165675	0.1131350975	0.0865447525	-0.324125277	0.10660575	-0.455162535	0.42658305	-0.144909384	0.15439892	-0.44778275	-0.0617353935	0.0663421165	0.500919105	-0.0689604275	-0.597046615	0.43001295	0.608072521	1.76412536	0.34572315	-0.123331545	0.3062276825	-0.28202653	-0.059773685	-0.56701685	-0.184563635	0.09153867	-0.1464832	0.09675789	0.101867199	-0.189807653	-0.24019146	0.07328558	-0.04503822	-0.1101079	-0.1207532865	0.04603553	0.21608329	-0.52994561
AASDH	-0.072806192	0.0732008533333333	-0.12177389	-0.301249662	0.13224252	0.429540963333333	-0.173127813333333	-0.160044176666667	-0.510194603333333	0.0322607266666667	-0.13570722	0.112622262	0.0507836333333333	0.0722611766666667	-0.309066467666667	0.31759882	0.247879037333333	-0.30138556	0.840461893	-0.0332724246666667	0.113931656666667	0.481947249333333	0.149003666666667	-0.263971796333333	-0.1012791	0.0675363566666667	0.634163066666667	0.246490163333333	0.481069566666667	1.26960293333333	-0.105172469666667	0.028689065	0.25541019	0.0423460033333333	-0.219741345333333	-0.234907943333333	0.128432753333333	0.563203659333333	0.0619796113333333	-0.619797236666667	-0.12061151	0.320285155	0.134060541	0.1464809	0.02199967	-0.421138596666667	0.139609813333333	-0.00215816333333333	-0.112693468
AASDHPPT	-1.3453941	-1.1398498	-2.17017683333333	-0.491069796666667	0.144168213333333	-0.427988693333333	0.30011908	-0.79163265	0.523474683333333	0.569344516666667	-0.70588111	0.5100015	0.0288486483333333	0.08237807	0.220545131666667	-1.4477396	0.279680579333333	0.446513813333333	-0.123948416666667	-0.388002086666667	-0.0854371393333333	0.012494722	0.0801878	0.17454879	0.162149745	0.408770553333333	-0.12868595	0.26095263	-0.415389056666667	-0.0486755383333333	-0.0157972966666667	0.14763959	-0.0731627133333333	0.3059864	-0.550320946666667	-0.05586465	-0.433969183333333	0.5076224	-0.604034753333333	-0.337625816666667	-0.343207677333333	-0.187872886666667	-0.0395997366666667	-0.04172039	0.822062186666667	-0.819560033333333	-0.027620632	0.129504524	-1.08647056666667
AASS	-0.36246967	-1.3472271	-1.1817126	0.45240498	0.7964773	0.71146774	-0.16204071	-0.4930029	1.0259409	0.78008366	-1.1173406	1.0891218	1.0988054	0.31614017	1.0252037	-0.9316144	0.55232143	0.6244707	0.32820702	0.59567356	0.26834774	1.1078329	0.03337097	-0.8466301	-0.04769802	0.8869362	0.13238144	0.1763525	-0.23149014	1.8959293	0.20528412	0.89137936	0.036283493	0.4648342	0.85397243	0.41698742	0.44272518	-0.25950527	0.47104073	0.97006035	-0.15904045	1.4112396	-0.016794205	0.9708252	1.3062572	-0.040224075	-0.196105	-0.09658337	0.6730833
AATF	-1.9978764	-1.1027689	-2.4404173	-0.38307285	-0.336357115	-0.26106596	-0.47575665	-0.73620655	0.268959995	0.02910805	-1.18438385	0.0622787495	0.029238224	-0.4259038	-0.126891613	-1.12114855	-0.137730125	0.838737	0.0618991855	0.12356186	0.14539385	-0.250489235	0.288882255	-1.07653765	0.32468844	-0.358309265	-0.70957757	0.546555995	-1.1223226	0.44822645	0.066243171	0.40017557	0.056994915	-0.3149991	-0.17485142	-0.73680735	-0.073725223	-0.813515675	-0.22979355	0.54820156	-0.0642471295	-0.154256342	0.005812645	-0.06176138	0.46273805	0.286817075	-0.86993025	-0.5562892	0.1743989
AATK	-0.752159906666667	0.599179113333333	-0.362365086666667	-1.39758761666667	-0.9929571	-1.41310516666667	-0.90415828	-1.33725546666667	-1.2276478	-1.86051516666667	-0.704861664666667	0.545292867666667	-2.03559146666667	1.39131706666667	-2.15668376666667	-0.508124496666667	-0.551665936666667	-0.188428563333333	0.1076622	-2.3450187	0.676613496666667	-0.360385576666667	-0.178717293333333	1.04604183333333	-1.74906876666667	-0.6913085	-3.1177621	-1.1387809	-0.816877673333333	-1.46433213333333	2.2886457	-0.528838786666667	-0.158734323333333	2.25041993333333	-2.05029153333333	1.24729506666667	-2.51545426666667	-1.6228681	-1.285748	-2.62801053333333	0.833097133333333	-1.66007456666667	-1.71884026666667	-2.4008695	-1.87908156666667	-1.76023656666667	0.267820365333333	0.826539666666667	-1.70820479
ABAT	-0.8193865	-0.7431688	-1.930101385	-1.2883191	-0.9685564	-0.26837302	0.67255687	-1.5587964	0.15993833	-0.226263525	-1.00547077	-0.471066	-1.0522132	-0.527877335	0.39527702	-1.972044475	-0.165205465	0.100836275	0.28153038	-2.46901225	-0.484927175	0.0648818	0.073860642	0.00949144	0.02681255	-0.476015095	-1.26050925	0.432742595	-2.44925305	0.9549928	-0.61172867	0.52687168	0.2102203375	-0.354727268	-1.15003585	0.225400445	-1.3703642	0.5864271945	-0.63761999	-1.27531435	-1.187129	-0.23295497	-0.231786249	0.200307371	0.010739325	-2.78250695	-0.8112097	-0.0136995325	-0.35303546
ABCA1	-1.152176415	-1.36382602	-1.18804025	-0.36381626	0.653426882	0.07702661	0.65821861	0.82678723	-0.38336588	0.48102783	0.8421936	0.470926515	1.4907553	-0.574710835	0.380348926	0.5079117	-1.23495555	0.0817616	0.440417065	0.9926889	0.3851514	1.02439955	0.26759696	-1.409600755	0.33103228	0.63836455	0.138094666	0.065736769	-0.396777155	-1.0151281	-0.64347172	-0.866079325	0.931766725	-0.307142731	0.04412055	-0.43514824	0.58620668	0.70215107	0.90450265	0.64492584	-0.30012631	0.7394349725	0.94994568	0.6182634975	0.345701935	0.965732815	0.610180625	-0.749821165	0.395588635
ABCA10	0.5806403	0.6363311	1.4508061	2.0150423	1.4476161	1.5082431	0.11631584	0.22541046	0.31100035	1.0784702	0.6096549	-0.4394307	0.14478922	0.20153713	1.0163031	0.8576331	-0.103637695	0.14991903	0.7395959	-0.37127018	-0.2349124	0.41965675	0.04253435	0.15676594	-0.24769735	1.1774273	2.4871392	-0.18834591	2.4177332	-0.19519186	1.0670624	0.07512951	0.6720953	1.4575291	1.8153	0.96267366	-0.19156313	0.36569977	0.18147135	0.6367841	0.8636775	1.591752	-0.32730675	0.19059753	0.5147133	-0.7084651	0.849988	0.8317275	-0.07626343
ABCA11P	-0.9225869	-1.6532636	-0.7332835	0.37872362	0.11743879	-0.10666895	-0.16272211	-0.48875666	-0.080569744	0.72866297	-0.87137365	-0.16855574	0.013074398	-0.08304453	0.19220114	0.55776644	-0.03186369	-0.6470723	1.6895633	-0.55137205	0.8673663	0.3748746	1.7447839	0.89683867	0.6719394	1.1901278	-0.060536385	0.10688877	0.112231255	0.26670837	-0.10743284	-0.2292552	-0.56001806	0.619575	0.6419549	1.5361085	-0.91501	-0.31484175	-0.6193366	-0.97889376	-0.07995224	0.57150126	-0.435122	0.86441755	0.93642664	-0.056841373	0.84525347	0.16521406	0.03348303
ABCA12	1.8079762	-0.2795596	2.1783986	0.33631563	-0.56651497	-0.68344164	0	0.7001939	0.6954303	0.052840233	1.1547794	-0.18267393	-0.258739	-0.14144564	0.51391363	1.5079842	0.77774954	-0.82116175	0.0739727	1.3060656	-0.8574023	-0.11689234	-0.018078327	-0.12285566	0.039226055	0.22060013	2.0011616	0.9278078	4.3080153	0	-1.0612836	0.07410097	-0.9143224	-0.48418665	0.24300241	-0.10954523	-0.22839451	0.12128353	0.3390112	0.42384624	-0.11948156	0.29288816	0.5553465	-0.11223459	1.6069851	1.1921077	0.09872007	-0.16798925	-0.15632677
ABCA13	1.0579276	0.007566929	1.2107286	2.727055	-0.5771599	0.08874941	1.0475445	0.5566478	-0.46878004	-0.62306833	2.527351	-0.9673033	1.6391363	0.94398737	0.33438444	1.1550865	-0.32184505	1.4041848	2.999724	3.6109424	3.9575849	0.47375345	-0.06430626	-0.3085084	2.3506474	0.042848587	4.7063737	0.453578	-0.18241692	0.4514737	-0.87252665	0.29779387	1.9544954	-0.5312457	0.075630665	-0.36146975	1.4550705	0.71690893	2.4805017	-0.2387209	2.3397012	-0.47475195	2.4051604	1.7170787	-0.16806602	3.6434684	0.2636056	-0.20636654	1.8323731
ABCA2	0.07339811	-0.17002344	0.37386084	-0.18986511	0.3102951	-1.2411566	-0.16918182	-0.83209133	-1.1935444	-1.0049343	0.06898117	0.5873394	-0.8917179	1.3554039	-0.7331314	0.2006464	0.60009384	-0.9779968	0	-0.96000767	1.3358269	-0.47126293	-0.1243391	1.7953529	-0.7837992	-0.6091795	-1.4022837	0.02497387	0.12477398	-0.67431355	2.4632835	-0.9203701	0.7316685	2.8357134	0.13296509	1.4575748	-1.2065773	-0.5748663	-1.3209114	-1.9732857	1.1913223	-0.23388672	-0.79793453	-0.057106018	-0.40554905	-1.5347204	-0.12698364	0.8332777	-0.89548206
ABCA3	-0.989439	-2.287095	-3.118629	-0.5251303	-1.2299528	-0.40711498	-0.2828989	-1.5452671	0.11920738	-0.48345757	-1.9663877	-1.266551	0	0.048294067	-0.31108952	-2.8406553	0.08342171	-0.8062029	-0.052812576	-0.5655422	0.54588604	0.32509422	0.36552334	0.012832642	-0.080797195	-0.4675207	-0.7752371	0.06013012	-1.7767649	-0.50547314	-0.117557526	0.3603363	0.78157234	-0.08588982	-1.7720404	-0.04160881	-0.9964304	-2.0947523	-0.8837471	-1.0411758	-0.24527073	-0.5632181	-0.35950947	-0.53452873	-1.2803917	-1.257185	-0.465703	-0.20479584	-0.6645098
ABCA4	1.6300573	0.73758507	1.4377708	0.9295869	-0.015692234	0.4788623	-0.55238533	1.7678423	-0.066435814	0.68658113	1.3641062	-0.9783683	0.88450336	-0.47832155	-0.56059504	1.4796367	-0.472672	-0.28418827	-0.11603594	-0.34950495	-0.56739426	-0.3395295	0.03159809	0.6671462	1.0728736	0.3187523	0.64221	-1.4163246	-0.13849258	-0.1491065	-1.4400554	0.47632265	-0.19256973	-0.42862368	0.32361507	-0.20419645	0.5097313	0.28301716	0.36297703	-0.42430305	0.46684742	-0.75334406	0.9647174	0.16727161	-0.37461376	1.8501692	0.7063155	-0.44860458	0.28181267
ABCA5	-0.04614663	0.125786064	0.501610995	-0.22397423	0.38641189	1.3461249	1.53545405	-0.273608445	0.333818198	-1.87988805	-0.108495945	1.11215807	-0.020388365	0.86818575	-2.30813615	0.1390960215	1.6093333	-0.134598015	0.80949094	-0.9329271	-0.413853885	-0.94698002	-0.340383765	1.298527	0.954921	1.6411488	0.63863445	-0.689449075	1.24295065	0.26995778	1.5350592	-0.60609579	-0.74784088	0.87495635	2.1288083	0.379068125	1.621022	2.7061846	1.05819105	1.262406575	0.83075645	0.536231304	-0.03394245	0.56709362	-1.3015053	0.9974091	0.60128568	1.5669992	-0.50414635
ABCA6	0.609512815	-0.465986015	1.398236	2.6391976	0.9809072	1.16123125	-0.723531715	1.7309885	-1.1322365	-0.98365333	1.1453724	1.53056163	-0.2217245105	-1.13404153	-2.07783295	1.7392476	0.35552025	-0.3646173495	0.01044512	-1.5685916	-1.14908265	-0.391002175	-0.498457415	1.19667245	-0.53130175	-0.8369615	0.739565125	-2.3778627	3.66464635	-1.07678009	4.20120605	-0.216644287	0.415555955	2.87634345	1.016891225	-0.69358063	0.962528	0.173054935	0.31191802	-0.88437653	1.16263365	-0.65438367	2.46196675	-0.743057955	-0.701636565	1.36562845	0.21041584	0.6707728	0.225550645
ABCA7	0.93027353	0.57776356	1.534153	0.78198814	-0.88655424	1.315939	0.21071625	0.45532513	-1.9736357	0.2193079	-0.39869547	-1.1365871	0.15388107	-0.30337524	-0.064686775	0.37072563	-0.20966196	-1.2574697	0.12213135	0.000941277	0.118805885	0.3044548	0.098487854	0.60789156	0.73188305	0.17316723	0.35105705	-0.86287737	-0.43025398	-1.4717231	0.49489784	-0.14572382	0.34681034	-0.6302028	-1.2148533	-0.23761177	-0.1395731	-0.9596796	1.6003027	-0.56172323	0.55278397	-1.5777292	0.24785519	0.42644787	-1.4089804	1.1903524	-0.1668315	-0.022569656	0.13503838
ABCA8	-1.2576394	-2.0180902	-0.8824086	2.7504578	1.6246777	0.8087492	1.1540785	0.8365793	-1.4908252	-1.7789073	-0.3707881	1.6338959	-0.3108735	1.5635357	-3.020144	1.6152973	-0.5377774	-1.6719637	0.812871	0.6145811	1.3637342	-1.2791004	0.32358932	0.6058183	-1.2522001	-1.6950469	-2.5882573	-2.0365934	1.4549356	-2.9111476	3.2097092	-0.6240063	1.1953182	3.6426983	1.4321709	1.5118532	2.3658857	0.68995476	0.60248566	-0.03483963	1.5906534	-0.238657	2.0339327	0.26005173	-0.70059824	-0.822773	-0.55645704	0.38612747	0.7302151
ABCA9	-0.261840345	0.722489835	0.389529235	2.69510725	0.825719585	1.32282995	-1.43672801	2.88345835	-0.496263015	-0.252055405	0.497997535	-0.6881094135	-0.30903411	0.020639435	-2.3055766	0.9663217	0.78759196	-0.401492838	-0.26887846	-1.4036247935	-0.5182569	-0.79205203	-0.027724742	0.99252773	-0.64684415	-0.49812507	0.90754245	-1.0017438	2.45624425	-0.59307718	2.1618092	-0.753712435	0.22457504	1.55353308	0.24825025	0.653565905	0.886711375	0.122930285	-0.18145514	-0.498679887	0.88392303	-0.347326035	0.10890031	-0.87565444	-1.12569165	-0.0591328125	0.384081603	0.88649252	0.501548065
ABCB1	-0.3399372	-1.1782451	-0.25479603	0.96199846	0.45355654	0.050112247	-0.65233946	-0.2466321	-0.34435987	0.19739103	-0.2098484	0.21599627	-0.30639124	0.7175422	0.38185644	-0.7004199	-0.3664775	-1.1908145	-0.6044431	-1.7353086	0.30952978	0.11145258	-0.05132532	0.2821784	-0.18938589	0.4022193	-1.4575233	0.44622326	-2.2783499	0.09985399	-0.009112835	-0.26093912	0.41277552	0.42956972	-1.3224931	0.6862035	-0.7985673	0.21170473	1.3227935	0.59811544	0.55178976	0.64077425	0.72827864	0.23614264	1.6216016	-1.2588434	-0.51050997	0.007107258	0.92376566
ABCB10	-0.611974115	-0.535278225	0.0859999675	0.06121134625	0.77358125	-0.24813890675	0.157379865	0.3003268225	0.2216317725	0.4521471255	-0.0514437	0.1218957925	0.322378165	-0.0860700625	0.4882855425	0.4538568325	0.9910504975	0.817810545	0.05812966725	-0.00721455	-0.1978317525	0.05986344925	0.125235319	0.1081460725	-0.104361057	0.29777813	-0.49526465	0.285141825	-0.5640454275	-0.4914943025	0.01666021	-0.00530553	-0.02575206675	0.41391135	1.3375076	0.38463270375	0.469127665	0.770803085	-0.125567315	0.2400305125	-0.0622614625	0.94240784	0.372302405	0.0076403625	0.93277145	0.35869479	0.06509316025	0.06674146525	0.088798045
ABCB11	1.6666355	1.1670089	2.0951724	0.2407217	-0.27158356	-0.27381086	-1.1742206	0.50146675	0.021425247	-0.2677307	0.91777563	0.10480118	-0.20872927	-0.20694065	-1.5734272	1.6595116	0.3809719	-0.05156231	0.3653469	0.15030003	-0.53104687	0.40915585	-0.40727282	0.40610695	0.15037727	-0.57705927	2.3069181	0	1.4780426	0.19661903	-0.31233597	0.34154797	0.3239689	-0.0453434	0.22373486	-0.1673193	-0.19970083	0.064748764	0.4711628	-0.3830943	-0.24240637	-0.14354038	-0.49965143	-0.131917	-0.43364096	0.30020332	-0.09644222	0.1846695	0
ABCB4	1.645206	1.2106695	1.6577239	0.027059078	0.2703724	-0.6643214	0.40754795	0.3679614	1.8021884	0.2673502	1.1045971	0.62062407	-0.19659948	-0.16769838	0.025420189	1.2854075	0.55046415	0.19976711	0.48710632	2.1546268	-0.1862855	0.2244587	-0.09318066	-0.08276796	0.40112448	1.2169065	3.0082622	-0.90169716	-1.0184021	2.212668	-0.5032029	-0.05733633	0.14803123	0.09559584	0.7860589	0.57434845	-0.3164811	-0.22844839	0.12428713	2.5677876	-0.35615444	2.5097375	0.7325449	-0.20806217	0.52576876	0.10400009	0.16890907	-0.019248962	0.56071424
ABCB5	1.1055293	0.5688915	2.8806977	0.4018259	-0.47992563	-0.977273	0.9060087	1.1129975	0.57276106	1.4682355	1.8175921	-0.3571763	-2.2652445	0.45284748	-0.49589777	1.6316366	1.3931932	-1.0460587	-1.8977165	0.028660297	-1.4847655	-1.4323711	-0.68105936	0.785974	-1.9160423	-1.7155743	2.2871757	-0.2662654	1.3850083	0.30846453	0.16098404	0.86054564	0.40773582	0.24133968	1.0662637	-2.3155603	-0.41850042	0.3770008	0.23284054	0.27551365	-1.038929	-1.494401	-0.744318	-0.59349966	-0.6099248	1.0456533	0.093076706	0.56847286	0.2641225
ABCB6	0.671458719	0.151115895	-0.502062305	-0.291668415	-1.03262427	0.145544528	0.28043556	-0.31847477	0.480900765	-0.035073756	0.18370055	-0.0910615925	-0.108245375	-0.53009988	-0.48499346	-0.890443793	-0.380598065	-0.182208061	0.62727022	-0.09465599	-0.31868839	-0.124736307	-0.639836315	-0.52851345	-0.38186788	-0.53409244	0.32110167	-0.642217155	-0.09864092	-0.119760512	-0.236893175	0.158033845	-0.1367011055	-0.46502255	-0.579580785	-0.537227155	0.179557324	0.1095171	-0.0525403	-0.1388816825	-0.32019186	-0.10035515	-0.1124668125	-0.08701372	0.006337643	0.14172268	-0.006019115	-0.37539529	0.1989669775
ABCB7	-0.17640686	-0.78163576	-1.3339934	-0.21025753	0.49532795	0.09891415	0.50878143	-0.23834038	0.27461815	0.587533	-0.43430805	0.5385666	0.12264919	-0.047706604	0.5456705	-0.6294136	0.430645	0.3354473	0.083325386	0.20552158	0.5034208	-0.033190727	0.32883453	-0.7681236	0.5892515	0.29915237	-0.013047218	-0.040909767	-0.44816303	-0.025195122	-0.18155956	0.9753704	0.21857166	-0.05293846	0.895071	0.14951992	0.6735115	0.49724102	0.034542084	0.3385105	-0.14174843	0.30862808	0.62607765	0.3046112	0.830081	0.7689409	0.026943207	-0.5308962	0.5352707
ABCB8	0.21931362	-0.23513174	0.9017663	0.2049303	0.15004635	-0.76367044	-0.31362915	-0.2707157	-0.22420406	0.29617167	0.07958937	0.36723566	0.85124636	-0.04128933	0.72621775	0.4314952	0.2536559	-0.12180281	0.43149948	0.34073734	0.19810247	0.06696844	-0.36142826	0.009806633	0.31830692	0.557909	1.3185115	-0.5448661	-0.4782009	0.33966494	-0.5827508	-0.8412318	0.10574579	-0.13379097	1.1264491	-0.08385944	-0.111148834	-0.040925026	-0.7562032	-0.5837331	0.1511035	-0.6033044	0.28996086	0.87533045	-0.6337638	0.7606406	-0.1779108	-0.36099815	-0.4408784
ABCB9	1.063938625	0.58057022	1.5199573	0.735756875	-0.56859709	-0.535262835	-0.44676639	-0.018362045	-0.295130015	-0.1164119235	0.49029827	-0.152166605	-0.41772199	-0.129370213	0.312755112	1.0950372	-0.170865534	-0.50907112	-0.1755590425	0.5661478	-0.2104976165	-0.502267115	-0.1561567775	0.91801045	-0.344780445	-0.170145985	0.145105602	-0.7447474	-0.85953855	0.1444118	0.153857945	-0.792944195	-0.57743335	-0.279090885	0.143061878	0.28122878	0.70227075	-0.81087135	-0.3598478	-0.24525619	0.267950295	-0.19040513	-0.097201349	-0.3378582	-1.02218507	0.019037485	0.52604866	0.31010794	0.1036076535
ABCC1	-0.145854	-0.36092138	0.12638712	-0.2702918	0.64433527	-0.003233433	0.7847285	1.1116204	0.3167796	0.10134411	0.23463917	-0.40310097	0.024318695	-0.55076075	-0.13289881	0.42284155	-0.5279913	0.50111103	0.37283468	1.1408887	0.28309774	0.010837078	0.05227661	-0.75649405	0.24973297	0.15785885	1.000557	-0.8507781	0.105528355	-0.67111826	-0.3644476	0.7408085	0.74265385	-0.07133818	0.99156284	0.19291735	-0.8100796	0.78629446	1.1870551	0.68143225	-0.1550641	0.30125427	1.3130898	1.1672635	-0.99596405	1.0429783	0.062399387	0.36986637	0.8799014
ABCC10	0.70802593	0.2692895	1.2597404	-0.19459248	-0.545064	-0.1784668	-0.6321764	-0.05970764	-0.14078999	-0.01740551	0.4973154	-0.30543804	0.08180714	-0.29207516	-0.63918877	0.68583965	-0.28384686	-0.000242233	0.12229252	0.03909397	-0.34264088	-0.006674767	0.28314495	0.12561703	0.3741598	-0.43584442	0.2920828	0.20678282	1.2759328	-0.14962912	-0.059170723	0.4860592	-0.071930885	-0.5369406	-0.25669956	0.15997791	-0.82206917	-0.6905279	0.073036194	-0.5020485	-0.26986504	-0.37209606	-0.11238861	-0.53088284	-0.58948517	0.45482635	-0.061318398	-0.12811565	0.13428116
ABCC11	0.43876886	0.19988203	1.2153006	-0.4013815	-0.75257874	-0.5901084	-0.1693058	0.17000532	-0.421062	0.10441589	0.4080019	-0.47647905	-0.6120734	-0.051851273	-0.73292065	0.6599474	0.94699335	-0.59468794	1.0296841	-0.4914589	-0.42606258	0.034699917	-0.2706313	0.2758317	0.22346926	-0.5530424	-0.027703762	-0.001710892	-0.8903651	0.046836376	0.20015764	-0.16246033	0.42743778	-0.107834816	-0.001540184	0.20512009	-0.8198366	0.31683683	0.9143443	-0.17390013	-0.4500966	-0.35261965	-0.27832365	1.5628114	-0.13748741	-0.48588133	-0.11753464	-0.3745227	0.21359777
ABCC12	0.54427624	2.4296598	2.521349	1.019701	-0.9462004	-1.1614313	-1.8964863	-0.34522676	-1.6959281	-1.8366394	0.1363163	-1.0027189	-0.74372387	-0.8843374	-3.0126295	0	0.124602795	1.1638556	-0.25322247	-1.4118366	-0.7112665	-1.2592163	0.47706032	2.2522473	-1.1560707	-0.5077987	4.4273734	-0.5046139	0.959908	0.56553984	-0.34516048	-1.0559587	-1.0961399	1.8844447	-1.2238207	-0.9227295	-0.9699793	-1.024807	-0.72779655	-2.325777	0.16013336	-1.1624413	-2.4006023	0.28273916	0.56969786	-1.2110481	1.856286	2.1615252	-2.0135393
ABCC13	1.51202806666667	1.4008603	1.51085866666667	-0.41494465	-0.866941453333333	-0.85273378	-0.34070189	0.298634686666667	-0.297187651333333	-0.599153682	1.05275501666667	-0.368214923333333	-0.45540794	-0.294059436666667	-0.7366082	1.20565066666667	0.17044592	-0.139798956333333	-0.426432772333333	-0.309828913333333	-0.1834097	0.142413297	0.533149555	0.446366953333333	-0.32305018	-0.954677133333333	2.66146566666667	0.423407401333333	1.52815133333333	0.252473513333333	-0.0288939533333333	-0.281904853333333	-0.348078568	-0.630094676666667	-0.407239913333333	-0.192046163333333	-0.265867396666667	-0.19060406	0.429957553333333	-0.66985749	-0.182416442666667	-0.7024827	-0.546197093333333	-0.429101153333333	-0.40626909	-0.265428226666667	0.900024747	-0.0897553833333333	-0.439988633333333
ABCC2	1.63297295	0.88331627	1.24776125	0.344724665	-0.365379575	-0.8783021	-0.644649505	0.632918595	-0.1613628875	-0.194809435	0.779285195	-0.345632795	-0.110187055	0.46539164	-0.56319261	0.8965547	0.09404969	-0.24288607	0.135238165	0.117779493	-0.41400624	0.29658246	-0.124682425	0.67352796	0.060763835	-1.02416345	1.53064132	1.13205908	-0.074728253	1.28026913	-0.11067128	0.163493157	-0.31430817	-0.32411528	-0.078687193	0.052000525	-0.0641689305	-0.1528286945	0.085973024	-0.291439535	0.106580735	-0.47096704	-0.2528088075	-0.3036305925	-0.1299138	0.309413675	-0.002453804	-0.142027615	-0.7338411925
ABCC3	-0.22487974	1.2633839	0.6715522	2.2837324	2.4993954	1.0428858	1.4453573	3.3738346	-0.3585081	2.674324	4.540662	0.22883558	2.7764177	1.5513983	4.0338535	4.3088284	0.015038013	3.1807642	3.7553148	5.3484774	1.5635252	0.37731314	0.3215828	0.0287261	4.101866	6.283284	3.685688	0	-0.30062008	1.1511669	-1.21982	1.8323278	1.2352114	-1.1772833	4.1393814	0.5400896	6.017147	3.6894493	0.8803072	3.938445	2.2757416	0.8268223	4.9982977	0.37353134	-0.96877766	4.3033705	4.2558126	-0.22106123	4.0257654
ABCC4	-0.218738233333333	-0.809407076666667	0.630812659666667	-0.0364623133333333	1.07682861666667	0.529700276666667	-0.0339220353333333	0.478974506666667	0.438179178	-0.452346653333333	-0.426226773333333	0.0691630036666667	-0.169869583333333	0.641819306666667	-0.017525035	0.243193466666667	-0.674206876666667	-0.5259142	-0.377988818333333	-0.555522923333333	0.00293397999999997	0.112495581666667	0.347654026666667	-1.06675703333333	0.233034927666667	0.2392416	0.34639279	-0.11791722	-0.173421033333333	0.852249976666667	0.41401163	0.69908349	1.2672348	0.808409533333333	1.60564106666667	0.533189773333333	-1.05623133333333	1.2162153	-0.329418976	0.412203633333333	-0.163701528	0.618150873333333	0.0518472983333333	2.03088856666667	0.4878521	0.0972685833333333	-0.065485475	0.367831387666667	-0.10780271
ABCC5	-1.32809212	-0.89453267	-1.54131438	-0.3095626945	-0.238892081	-0.44231582	-0.4794936	-0.211765765	-0.8420899	-0.14667797	-0.4815540535	-0.664928435	-1.167091825	-0.4468689	-0.7527418	-0.62045335	0.1768193235	-0.8473997	-0.312859535	-0.3825478555	0.10778308	-0.61266756	0.133614299	0.502864835	0.236451625	-0.082225085	-0.547639845	0.337695835	-0.212188005	-0.4403181	0.234129192	0.44648838	-0.39928198	0.35846663	-0.345752002	0.24811125	-0.122115374	-0.81253385	0.007349015	0.145751475	-0.289349075	0.307162761	0.136015415	-0.66265391	0.1401605625	-0.0712862	-0.078768015	0.163931605	0.39895915
ABCC6	0.778430296666667	0.617185436666667	1.27918309	-0.28257815	-0.828912586666667	-0.333065036	0.45694733	0.186935106666667	-0.250510216666667	-0.527977626666667	0.63198583	-0.604553063333333	-0.701389803333333	-0.0295535723333333	-0.363289033333333	0.643890083333333	-0.65558608	-0.5396646	-0.281516071333333	0.03517945	-0.41979187	-0.120762966666667	-0.463733833333333	0.359223206666667	0.07556931	-0.78077108	0.768253	1.10155695	-0.545602953333333	-1.0467385	-0.0212810866666667	-0.336510346666667	0.1028978	-0.44009177	-0.436698273333333	0.00706402666666667	0.0849973366666667	0.542091836666667	0.368569213333333	-0.595161443333333	0.0137381553333333	-0.94067812	-0.109328106666667	0.0105617866666667	-0.386358413333333	-0.08598948	-0.112864176666667	-0.131031515	0.58088208
ABCC8	-0.6531067	-0.7200699	-2.1026087	-1.3984184	-2.4275255	-2.0156937	-2.3308191	-1.1971674	-2.1697674	-0.5824728	-2.1927567	-0.055700302	-3.063078	-0.46450424	-0.5543232	-1.1862125	-0.048116684	-2.0016184	-1.5731897	-3.7422295	0.08170891	-0.74272823	-0.6315546	1.2434721	0.11976719	-1.2319632	-5.614702	0.90531445	-2.397933	-3.0928016	-0.6506014	-1.8593988	0.5355282	0.47313404	-2.0361404	-0.45949554	-1.6397381	-1.1643906	-0.7264633	-2.1790648	-0.63174057	-0.8102169	-0.6350384	0.020681381	-0.78400517	-3.0311327	-0.28835773	0.34092426	-2.8977785
ABCC9	0.996017766666667	-1.5650333	1.18844699	-0.1939346	-0.00376383466666667	-0.276059453333333	0.199294884	0.88237445	-0.949735466666667	0.138210297333333	0.661272686666667	-0.372282513333333	-0.045416357	0.323052564	-0.746816166666667	0.687697713333333	-0.344086966666667	-0.469681583333333	0.01668644	-0.519503273333333	-0.350746478666667	0.946459156666667	-0.36417993	0.093197981	1.28740485333333	0.414806829	0.0176836666666667	0.58804894	2.1151638	0.225409348333333	-0.0749066666666667	-0.50641108	0.112748462333333	-0.145400845666667	0.24735069	-0.197294711666667	-0.585302986666667	1.70408503333333	0.67473379	0.19221656	0.271641893333333	-0.585631366666667	0.283635773333333	1.66094666666667	-0.9597694	0.224272725333333	-0.0534049666666667	-0.361640293333333	-0.555960493333333
ABCD1	1.114891	0.7931762	1.7147288	-0.01718235	-0.06605625	-0.54714584	-0.10995102	1.1804762	-0.30400848	0.24000263	0.803895	-0.16991138	-0.1825409	-0.36793995	-0.110468864	1.0712023	0.35748672	-0.20740986	0.15912724	0.24155998	-0.50855255	-0.1024971	-0.22133446	-0.34054136	-0.13002777	-0.19211483	1.6932182	-0.8474536	1.145772	-0.20240498	-0.6183586	-0.21061897	-0.14914131	-0.9540758	-0.1200304	-0.53050804	0.012719154	-0.3910141	0.27738667	-0.6129961	-0.29265785	-0.9625988	-0.24978733	0.024726868	-0.2543707	0.23119736	-0.2255907	-0.061192513	0.11122227
ABCD2	0.20497227	0.13242102	0.10479927	0.21929598	0.7085633	0.7557287	0.3280034	-0.44154167	-0.25163126	1.7241073	0.10979843	0.80120707	0.77159595	-0.39042568	1.0213666	0.6473198	0.5554247	-0.6164255	0.124037266	0.36766434	-0.6930051	-0.3994193	0.04693222	0.9001684	0.08829832	0.24776268	-0.7583318	-0.10370016	-1.6419225	-1.9087238	-0.65908194	-0.44737005	-0.3829975	0.4585147	-0.7518444	-0.4689355	1.4749017	1.5187039	0.07612562	-0.81792927	-0.33901167	-0.04056883	-0.10564566	2.0633779	-0.7504883	-1.2700038	0.35903168	0.44581223	-0.44127035
ABCD3	-0.012019865	-0.394642345	-0.1570224775	0.1870532	1.013398175	0.16727209	0.6748049	-0.160073285	0.381574865	1.0338969	-0.1865925775	1.1936846	0.94117165	-0.118701935	0.69200444	-0.10871816	-0.187408443	0.602859985	0.41740727	-0.15007496	-0.15874434	0.149166345	0.060145378	-0.61741948	-0.214541435	0.244065285	0.20355988	0.427433485	-0.2524321	0.53209971	-0.126295325	0.317844875	0.19862795	0.647295215	0.5162897	-0.39488364	0.0169985295	1.28558895	-0.10806608	0.27538608	-0.39928222	1.1758089	0.713133325	1.4475219	0.7002921	-0.224879265	-0.07050896	0.25087285	0.0095562935
ABCD4	0.09113884	0.2639227	0.015380383	-0.01850605	0.61041355	1.1187658	-0.3065939	0.06211853	0.15942764	1.0332832	-0.25465775	0.04958248	1.1247025	0.40150452	0.90903854	-0.81243515	0.11964989	-0.06726265	-0.16624069	0.27719784	0.20619392	0.37360477	0.5028448	-0.6354208	-0.17408848	0.55856705	-0.24059582	0.17246914	0.11324024	-0.045516968	0.43245316	0.88191795	0.42418957	0.29504204	0.059303284	0.19464207	0.54900837	-0.3212633	0.8147726	0.31350422	0.110967636	0.56873703	0.55670357	-0.32120514	0.38650036	0.25468636	0.30212784	-0.46194363	0.052168846
ABCE1	-1.03343628	-0.50802206	-0.678606515	0.122450351	1.039228925	0.13839245	0.52969121	0.19988966	0.71446135	0.73285295	-0.10524654	0.648744575	0.575562465	0.070722102	0.5992136	-0.00861263	-0.123395915	0.50841571	0.076813695	0.1485333425	0.148463248	0.22129584	-0.3140316	-0.38873553	-0.10065365	0.433271885	0.30749631	-0.511615755	0.26930237	-0.37197017	0.175040244	0.390743255	0.0756745355	0.69666767	0.489711275	0.0527424815	0.616916655	0.333527565	-0.53301621	0.4079895	-0.151317122	1.1979885	0.54046011	0.36111164	1.1165242	0.109835625	0.10760021	-0.094947337	-0.36683512
ABCF1	-0.35122395	-0.48606586	-0.14901781	-0.6564684	-0.63859653	-0.3773594	-0.31271553	0.034348488	0.4226694	-0.20598221	-0.19344234	-0.5283928	-0.16509056	-0.44740868	-0.35055637	-0.06740761	-0.26869106	0.018271446	0.24647903	0.14140701	-0.076215744	-0.52553654	0.07200813	-0.3074007	0.1874342	-0.2910881	0.24153805	0.20095825	0.38575268	0.4792385	-0.0705204	0.7054825	-0.32717514	-0.577157	-0.11531258	-0.25140762	-0.9404278	-1.0415783	0.30220985	0.21041393	-0.84690094	-0.11610985	-0.002532959	-0.30931664	-0.261981	0.01616764	-0.15760899	-0.14794636	0.27915
ABCF2	-1.00954766	-0.77284265	-0.7456424	-0.54803465	-0.64972927	-0.296272755	-0.178283213	0.056069375	-0.010499955	0.33027506	-0.080712785	-1.05569552	0.1042962	-0.72291137	-0.013356685	0.194706435	0.483154285	-0.13156891	0.303704741	0.32349968	-0.230017175	-0.873322	-0.32981872	-0.32226658	0.41270925	-0.257270825	0.361326205	-0.658427475	-0.48831676	0.188961035	-0.204429148	0.141031745	-0.083275797	-0.486260415	0.58930874	-0.476651175	-0.43249989	-0.697542185	0.42482329	0.380671985	-0.63273048	-0.362538335	0.16913843	0.11441469	-0.38487052	0.421483045	-0.27764988	-0.0109119425	-0.383298399
ABCF3	-0.6248884	-1.1559272	-1.5193548	-0.3653021	-0.7092657	-0.56497383	-0.23648834	-0.37673664	-0.5256872	-0.500329	-0.98380375	-0.66631126	-0.21956635	-0.6135664	-0.03220272	-0.59045506	-0.30773926	-0.41143036	-0.006380081	0.047085762	-0.10959339	-0.38711452	-0.26004696	-0.18728161	0.46285534	-0.03204727	0.18074703	0.26494122	0.2718506	0.29307556	-0.11826134	0.13200665	0.05489254	-0.43900967	-0.7725277	-0.38931942	-0.052176476	-0.9786844	-0.32747078	-0.077059746	-0.57243633	-0.18351269	-0.30107117	-0.23969746	-0.42341137	-0.011035919	-0.13963032	0.06865978	0.5584917
ABCG1	-0.8125887	-1.4821563	-1.6411357	-0.786644	0.3129444	-2.4358597	0.17080593	0.7465582	0.6569023	-0.7978897	0.18036556	0.87216854	-0.04659176	0.007881165	-0.49514103	-0.66008186	-0.6120739	-0.78384686	0.19217682	-0.5353899	0.70106506	0.5337753	0.7024269	-0.64744186	0.26020336	-0.5221176	-0.2381401	-1.0010319	-0.47086906	0.40673256	1.0450888	-0.6946955	0.4524727	0.36741734	-1.845664	0.5523968	-1.1165714	-0.026966095	-0.25217438	0.01256752	-1.0003624	-0.85153484	0.9606972	-0.7326231	0.52188015	0.5433998	-0.60825634	0.077240944	0.06957531
ABCG2	-1.0017033	-1.776259	-1.0764213	0.5406761	0.12415695	0.13454533	-0.49012566	-0.7162571	-0.546216	0.6554842	-0.7841511	-0.023547173	-0.90972996	0.24983501	0.32854557	-1.6352329	-0.069838524	-1.1729603	-0.60657597	-2.387848	0.6972971	0.7651434	0.0339756	0.27546883	0.37329292	0.78434753	-1.5249119	0.7858381	-0.91394234	-0.32288265	0.2065134	-0.19053745	0.68442917	0.1529913	-2.0551853	0.5739975	-0.9349108	-0.27637863	1.0976524	-0.23338032	0.6340418	-0.07454014	0.66626644	0.048298836	0.7674322	-1.0524349	-0.25839424	-0.5154495	1.4023256
ABCG4	0.44408083	-0.28020287	0.17715836	0.029009342	-0.32324743	-1.0216551	0.20248842	-0.12886763	-0.2059207	-0.36754274	0.009727955	-0.32963133	-0.24811792	0.53222704	-0.7901597	-0.16982841	-0.11012125	-0.59970045	-0.018090725	-0.5285716	-1.0942822	-1.0174766	0.53428507	2.537908	-0.5696945	-0.40564203	0.3179083	0.6764145	-0.44740582	0.83230734	-0.41969156	-1.1651216	-0.36145926	0.7842965	-1.1222048	-0.51106405	-1.1901345	-0.046584606	-0.5539317	-0.30192423	0.6959195	-1.113935	-1.0017843	-0.86747074	-0.8160858	-1.3166294	1.2345328	1.7401185	-1.1558952
ABCG5	1.0112033	0.49228048	1.5809417	-0.23205185	-0.8292546	-0.47316456	-1.0968852	-0.075074196	0.08587265	-0.2405734	1.1185002	-0.30058336	-0.5773463	-0.02589655	-0.3371892	1.5790772	-0.15976572	-0.24917173	-0.39979267	-0.69808674	-0.24914598	0.051250935	0.3044119	0.8747406	-1.0475101	-0.92245245	1.0123835	2.2723684	0.04649496	-0.9517112	-0.4485674	-0.19849443	-0.3342929	-0.13353968	-0.17851305	-0.16379023	-0.051071167	-0.004141331	-0.004946709	-0.36886215	-0.08078241	-0.6459818	-0.33458233	-0.14246845	-0.37492085	-0.35092258	0.44558477	0.04972887	-0.08231592
ABCG8	0.7888961	1.2281775	3.7244124	0.6314697	-0.3361416	0.07163477	-0.29962826	1.4245129	0.47209597	-0.467968	1.0673809	-0.1838665	-0.07902384	-0.42375278	-1.0591383	2.3872576	-0.3591814	-1.0769424	-0.28363895	-0.28632832	-0.5256033	0.21130085	1.6325483	0.25385284	-0.037612915	-0.74133587	2.572145	0.25811863	1.7618198	0.49774265	-0.23387098	0.14406013	0.43420792	-0.39253664	0.55476	0.6637616	-0.005383492	0.085926056	0.52949476	-0.61499214	-0.29575205	0.012516975	-1.0212097	-0.54276085	-0.5323906	0.3414359	-0.08757877	-0.7680998	-0.38418198
ABHD1	0.8239956	0.5920391	1.2234759	0.029790878	-0.9341545	0.7235851	-0.4084282	-0.6124401	-0.46462536	-0.11615181	0.19809246	-0.3411026	-0.77203465	-0.059800148	-0.56668663	0.5842762	-0.06589794	-0.9168768	-0.47651005	0.2990818	-0.26206303	0.37822723	-0.4494934	0.118699074	-0.36257172	-0.9190779	0.23704767	0.6740794	-1.3831382	-1.8617749	0.06881714	-0.7233515	-0.0134058	-0.17000866	0.3993368	-0.3694334	0.13606548	0.13087368	0.32669926	-0.7279453	0.101861954	-0.7241125	-0.43632317	0.8147192	-1.5853539	-0.6966715	-0.02639103	-0.32654285	-0.30167675
ABHD10	-1.18374066666667	-0.535526766666667	-0.7690686	-0.419297373333333	-0.255412903333333	0.59239658	0.66011444	-0.80540338	-0.574872486666667	-0.3789506	-0.638450773333333	0.0772144	-0.418411583333333	-0.141795635666667	0.0967281666666667	-0.7541949	-0.513626573333333	0.00457239266666667	-0.296971162	-0.604520003333333	0.29054451	0.00569041666666667	-0.468162696666667	0.0833773493333333	0.0819398553333333	-0.569555113333333	0.16687982	0.148293813	0.192872539333333	0.0762968046666667	0.498912026666667	0.00867064666666667	-0.0260090866666667	-0.0438764933333333	-0.53204902	-0.337984560666667	-0.263375766666667	0.458417086666667	-0.327698552333333	-0.0438656753333333	-0.21280384	0.246409893333333	-0.422256636666667	0.2157378	-0.0523015666666667	-0.56511385	-0.0969082466666667	0.0513809533333333	0.0729324026666667
ABHD11	0.308339753666667	0.45683749	0.590678856666667	-0.323220256666667	-0.483116785	-0.163243931666667	-0.300671576666667	-0.348610240333333	-0.29154364	0.828621866666667	0.288784346666667	-0.365638086666667	0.34302108	-0.496286066666667	-0.139905293333333	-0.210382781666667	-0.128576595333333	-0.278395333333333	0.0380090066666667	0.354948363333333	-0.259297053333333	-0.288379676666667	-0.4837815	-0.219887893333333	0.319390933333333	-0.0131301883333333	0.6479319	-0.010180955	-0.726474126666667	0.04745817	0.219759622666667	-0.295025518333333	0.537173276666667	-0.618799854666667	0.0928249333333333	-0.364838926666667	0.263867696666667	-0.407589913333333	1.1831366	1.04610092	-0.068113009	-1.2892882	-0.0965083433333333	0.0624154433333333	-1.1032171	1.63162993333333	-0.374168716666667	-0.606121066666667	-0.275974603333333
ABHD12	-1.599756675	-1.58349725	-2.6158586	-0.65946625	-0.69800282	-0.55958891	0.032444955	-1.13344195	-0.1767258625	0.21758127	-0.48735572	-0.18353033	0.386291518	-0.91889665	-0.48042871	-2.74908785	-0.33026458	-0.3591671	0.0752167695	0.345653055	0.230703835	-0.5128031	0.26677704	-0.601729395	0.29922867	0.433101175	0.24155092	0.124751095	-0.69334315	-0.52831889	0.698871125	-0.94422675	0.515045635	-0.541626455	-0.623845125	0.1397628775	-0.247843745	-0.8358197	-0.595395085	-0.375083925	-0.39603758	-0.66520405	-0.547656065	-0.342291835	-0.1326189	0.86341288	-0.1965017325	-0.48986052	-0.038533686
ABHD12B	-0.113230705	-0.91072845	0.12176037	-0.1726985	0.42825365	-1.9835958	-1.9878583	-0.6469431	3.264907	-0.9197192	0.2288928	2.0866113	-1.4989738	1.4951057	-1.2430172	-0.36968422	-0.6098304	-1.1524043	0.3935809	-0.36904716	-0.2479477	-1.598176	0.66803455	0.865252	-2.0062451	-1.0268378	2.5984507	-1.5029917	3.434834	1.153697	1.7276826	-0.13414669	0.43198538	1.3431482	-0.8062005	0.77749825	-1.5123901	-0.28364134	-0.59496355	-1.5720897	0.2374239	-1.8967667	0.024650574	-1.7132821	-0.23311138	-1.428721	1.4246507	1.03404	-0.4857583
ABHD13	-0.230080616666667	-0.73633878	0.784091	0.258732953333333	0.480759936666667	0.437698683333333	-0.572836563333333	0.490108166666667	0.412859436666667	-0.049337072	0.402728083333333	0.153157076	0.204619246666667	-0.0604009623333333	0.43088547	0.662905376666667	-0.59154287	0.294409752333333	-0.34956964	-0.0466613733333333	-0.317856473333333	-0.0320080133333333	0.0377841013333333	0.0878383333333333	0.0906051	0.70114056	0.673497206666667	-0.173424243333333	0.641087043333333	-0.38624493	-0.203601839333333	-0.0812020303333333	0.00208950166666667	0.098020397	0.417884031	-0.132765926666667	-0.231896245333333	0.0740491633333333	-0.276353206666667	0.50376717	0.160672346666667	0.235663734333333	-0.0866791333333333	-0.163270155666667	-0.125012553333333	-0.1853741	0.417762913333333	0.248678365	0.48877032
ABHD14A	-0.2271738	-0.8128443	-1.105679	-0.4293766	-1.3513317	-0.97705173	0.00157547	-1.504775	-1.6041851	-0.6731701	-1.1782141	-1.3717079	-0.7284498	-0.72815895	-0.21452236	-1.0375195	-0.8585491	-1.447402	-0.5925646	-0.7947235	0.08797455	-0.48368073	-0.32849598	0.3705654	-0.4620943	-1.4208364	-0.91001606	0.19571018	0.01102829	0.4151106	-0.64630795	-1.1439943	-0.056526184	-0.54442024	-1.8692713	-1.0883856	-0.17464352	-1.1539164	-0.84947205	-2.1147957	-0.7923422	-0.82410336	-1.4214544	-1.1268072	-1.3670197	-0.8742161	-0.621727	-0.32587242	0.049726486
ABHD14B	0.61804127	0.3099179	0.7690737	1.2012515	0.1297555	0.17443489	-0.368195055	0.48230076	-0.540802465	-0.059053898	0.47271228	-0.70015885	0.035331965	-0.062399385	-0.23905588	0.77957938	-0.36583425	-0.74265385	0.085059165	0.44955183	0.07877231	-0.084837435	-0.396839375	-0.27805925	0.3466603625	-0.6341684	0.331499105	-0.46386003	0.86227178	-0.301483395	0.050281764	-0.1619453475	0.09147334	-0.32321715	0.36097289	-0.022315265	0.4511532865	0.16345525	0.526295185	-0.098478315	0.58468747	-0.298574685	0.41691017	-0.253353355	-0.412961245	0.137451885	-0.14933276	-0.67298268	0.644814
ABHD15	-0.36823177	-0.5525813	0.6221266	0.90361214	0.97749424	0.011567116	0.56451035	0.40332603	0.45928478	0.09993839	-0.2814889	0.50944805	0.015013695	0.052583694	0.9662361	0.57893515	0.05083704	-0.5543022	0.5952387	0.9026375	0.5286341	0.007595062	-0.093770504	-0.52978325	0.4913702	0.2658186	1.6279454	-0.055591583	-0.18818665	-1.129199	0.33384085	-0.31098843	0.47369862	-0.13966608	0.0798254	0.07731485	0.47820473	0.16522694	0.32364845	0.39702797	0.26707172	-0.31154156	0.5380974	0.8355589	-0.8708191	1.1387587	-0.11818552	-0.5454111	1.0445404
ABHD2	0.207892328	-0.433551218	0.637982938	1.40941908	0.809542284	-0.461274152	-0.472881984	0.086884976	0.933572192	0.31049242	0.733959216	0.5250930788	-0.344035049	-0.0866917606	0.120232288	0.663069148	-0.72523166	-0.269629672	-0.125980472	0.3068903934	-0.054623222	-0.487768756	-0.191477964	-0.0872874292	0.3247881934	1.337488466	0.3989544916	-0.66792327	-0.045488438	1.326524546	-0.946239868	-0.622515866	-0.2434053428	-0.207781889	-0.06132144	0.380567268	0.365137482	-0.530951784	-0.4958878532	0.471788982	0.3473261708	0.717148134	0.377779488	0.06781063	1.00930748	-0.181177626	0.569834716	0.408810334	0.83833944
ABHD3	-2.4407368	-3.1309447	-2.1464448	-0.38108826	0.9188757	0.10039711	0.7004738	0.30266857	0.20054436	1.0543585	-0.10160875	0.93474865	0.6197815	-0.7806654	0.5976391	-0.6774702	-0.13791561	0.026503563	0.24423409	-0.121842384	0.055295944	0.14967251	-0.50766563	-0.64805365	0.49319077	0.37159348	0.017542362	0.39472294	-0.5584402	-0.1192503	-0.23554802	-1.1331568	0.784544	0.50975513	0.107037544	0.5188141	-0.5915556	1.1094007	1.02139	1.0671005	-0.088311195	0.58182335	0.86434555	0.9139557	0.37986374	0.82319164	-0.24960804	-0.42460346	0.1424017
ABHD4	0.82350445	0.33095837	0.5499139	0.09830856	-0.5712414	-0.30802155	-0.081059456	-0.2487793	-0.35001373	0.10488987	0.19658089	-0.2686863	0.22985363	-0.43808746	-0.19381523	0.26137066	-0.61055183	-0.9680691	0.18906593	0.46962833	-0.07191658	0.10501194	-0.20297813	-0.9492836	-0.53695965	-0.7481985	0.18440819	0.20277977	-0.732543	0.13741875	-0.565506	-0.5388279	0.16637325	-0.7559109	-0.37338734	-0.5410862	0.11989784	-0.86378384	0.2196703	-0.4086542	-0.28018665	-0.58466244	-0.6917772	0.29678917	-0.069288254	0.37972927	-0.4599409	-0.5874157	0.107421875
ABHD5	-0.9006276	-0.97280836	-1.4496756	0.25154305	0.8040905	-0.067718506	0.7824974	1.226924	-0.5152931	1.0143967	0.6082535	0.13738918	0.752121	-0.31752205	0.4073763	-0.21447659	0.48338318	0.882041	0.39806366	0.17499161	0.38985538	-0.19495106	-0.17069244	-0.97683764	0.5015507	0.041980743	0.18911743	-0.664588	-1.0162811	0.8870344	0.34145927	0.12907124	0.26078892	0.034070015	0.08339691	0.15407467	1.4878292	1.1807613	0.58655167	0.7953501	0.0602293	0.21151447	0.9417076	0.96812725	-0.032743454	0.56876373	0.06320572	-0.51588345	-0.05427742
ABHD6	-1.651722	-1.9897623	-2.0119605	-0.6199541	-1.0149918	-1.314928	-0.5305462	-1.194807	-1.4870424	-0.7742872	-1.2192297	-0.77290344	-1.5125237	0.18179512	-1.1764917	-1.8613033	-1.3574686	-1.9128141	-0.27128506	-1.2798901	0.6834135	0.004613876	-0.03186035	0.20702076	-0.70671844	-1.8082428	-1.2320166	-0.3601055	-1.944601	-0.31075191	1.4576988	-0.43078423	1.3477831	0.63510704	-1.9130964	0.20298576	0.07082081	-0.4733925	0.1324606	0.6600189	-0.18890285	-0.39535046	-1.0452414	-0.32554722	-0.50439835	-1.1463108	-0.36840057	-0.08891201	-0.36372375
ABHD8	-0.6281009	-0.6680937	-0.68666697	-0.21911049	-0.7137623	0.23663425	0.05996132	-0.81809425	-0.9679556	-0.016278267	-0.6379218	-0.7766552	-0.07562637	-0.11539459	-0.6897268	-0.65079784	0.055639267	-1.6580663	0.3106823	0.1735363	-0.26407242	0.004703522	-0.26931095	1.5133095	-0.026833534	-0.75691605	-0.21630478	0.40845966	-0.2211771	-0.50495243	-0.58033943	-1.9809031	-0.20444107	0.06794834	0.025261879	-1.1458778	-0.49015903	-1.1211052	-0.23402786	-0.6622982	0.077459335	-0.72064114	-0.60954666	0.32345676	-2.0261374	-0.14940357	0.14031792	0.5457697	0.007512093
ABI1	-1.88487835	-1.5576146	-1.7805321	0.1401238435	0.46083832	-0.1828227	-0.0350527765	-0.31561375	-0.74049425	-0.242483614	-0.62157011	0.35475445	-0.2423543925	-0.28641272	-0.430067065	-1.30405665	-0.64577484	-0.274393565	-0.534769535	-0.473368165	0.67564297	0.38825511	0.140810493	-0.37005639	-0.74975063	0.365560055	-0.642818215	0.53942203	-0.96522615	0.47849321	-0.035572525	0.214856145	0.50092365	1.02166985	0.14776897	-0.058146	-0.59759331	0.58663034	-0.67124319	0.080348965	0.29568052	0.87725255	-0.17019654	0.3988347055	0.898312085	-0.32650995	-0.146289825	-0.535631655	0.10597229
ABI2	-1.35637595	-1.0640948	-1.2678699525	0.3019676225	0.673735135	-0.29066085	0.13245679	-0.7244658615	0.883255	0.53729011	-0.77677917	0.53969431	0.181853775	-0.082043649	0.390299325	-0.807920002	0.362594585	-0.10790156	0.052563665	0.577955745	-0.0189037325	-0.28247929	0.034266949	-0.0906229	-0.3124785515	0.293140425	-0.2984471225	0.16813278	-0.077909	0.335696705	-0.686993125	0.2544823	-0.44388676	0.057837965	-0.0735802635	-0.339378355	0.3007183	0.11709547	-0.4189701	-0.26790715	-0.008993626	0.446985245	0.244324195	0.62388611	0.63593865	-0.45528315	0.101984025	0.028131005	0.06542493
ABI3	0.36402416	0.4181919	1.3718467	0.019426346	-0.014845848	-0.04087925	-0.079143524	0.5010891	-0.16952038	0.002027512	0.68580246	0.2002964	0.10277176	0.24840546	0.15491104	0.74405956	0.006156921	-0.2670803	0.42389107	0.5253706	0.48615456	0.5437546	0.28774643	0.2651949	0.43785858	0.2947445	0.87925243	0.31619167	-0.28957558	-0.77350616	0.23454094	0.11837578	1.3801594	-0.14793396	-0.69567394	0.43357944	-0.28471088	-0.014279366	0.11518192	-0.40012836	0.25722408	-0.27420807	0.004487038	0.09576988	0.06851578	0.95016	0.037153244	-0.30422497	0.38043308
ABI3BP	0.067483425	0.14301872	0.18818903	-0.186759	0.6313062	0.21959162	1.66746	1.0433431	-1.4133444	-1.4895277	-0.33992815	-1.0218487	-0.38519716	0.4152398	-0.49699545	-0.06454706	-0.8810806	-1.3495564	0.21194506	-0.50243807	1.7281756	0.7957902	-0.40173292	-0.59898186	-0.064254284	-2.0329614	-1.4853706	-1.8171034	1.8073745	-4.31144	-0.6423845	-1.2689428	2.081613	0.95677614	-1.818737	-0.16556358	0.71694994	1.9719491	1.0008998	-2.3640862	-0.083471775	1.4905868	-1.4661207	1.2762036	0.42899752	-0.6301727	-0.68286943	-1.1024642	-0.53015566
ABL1	0.92676982	-0.133814712	0.95838952	-0.2437022204	-0.496979522	-0.53879585	0.035868832	0.197985172	0.2946436864	-0.21170616	0.2446042	-0.4110090332	-0.2020897852	-0.431635756	-0.542489721	0.870892426	0.1901669472	-0.1308193252	0.2272456278	0.3185726096	0.049102494	-0.23714533	0.434444047	-0.078623198	-0.0490285888	0.1518173234	-0.2451086036	0.2734388346	1.03973561	-0.56770944	0.0039083532	0.0793570502	-0.3973526	-0.293675712	-0.141467764	0.58909283	-0.592286674	-0.745677844	-0.311344528	-0.29700594	0.16689338	-0.226895998	-0.175538824	-0.381051642	0.034253308	0.105402656	0.106846808	-0.100837229	0.337108996
ABL2	0.235967633333333	-0.511280036666667	0.0227721666666666	0.06830707	0.0865359266666667	-0.43866635	-0.3255256	0.668712773333333	-0.117029825333333	-0.125661531666667	0.365920233333333	-0.317673843333333	0.07330084	-0.240819933333333	-0.204820153333333	0.372139923333333	-0.184057396666667	0.106517476666667	-0.09878953	0.549251233333333	-0.087447647	0.0176728553333333	-0.0131600696666667	-0.24140072	0.145414193333333	0.321485036666667	1.05060084	-0.401850216666667	-0.232967377	-0.55782381	-0.113046963333333	-0.193827788666667	-0.13956658	-0.115220706666667	0.517969766666667	0.149884058333333	0.367664023333333	0.34567547	-0.196079724666667	0.10333586	0.0372058533333333	-0.00640027	0.486757284666667	-0.561669353333333	0.111515526666667	0.797719793333333	0.512342616666667	-0.0703304633333333	0.236048220666667
ABLIM1	-1.4007292	-1.5703163	-2.5878072	-0.551137	-0.7437105	0.25270557	-0.6495867	-0.96019363	-2.7888737	-0.6824436	-1.557889	-1.0148392	-1.2457113	-0.15555668	-0.52094555	-1.5048466	-0.9352989	-0.6962185	-0.16447926	-2.1593628	0.41127396	0.87421227	-0.16030788	0.05224228	-0.42354774	-0.7926388	-2.1331196	0.6417761	-1.432518	0.5697727	-0.025155067	-0.7971144	0.41695213	-0.25517082	-0.4542513	-0.35905933	-0.6576376	-0.096354485	-0.32989693	-0.29192448	0.5925913	-0.5908575	-0.8648548	-0.66643906	-1.2259569	-2.3711052	-0.4357996	-0.26473045	-1.0830584
ABLIM2	-1.2128978	-0.5691385	-0.9655957	-0.06271839	-0.6071625	-0.10883045	0.08390427	-0.91662693	-1.6245041	-0.3680725	-0.7271147	-0.2387762	-1.4877024	1.0906239	-1.2057552	-0.75363064	-0.06976414	-1.4463224	0.31859016	-2.3364315	-0.295846	-0.6857805	1.1376667	3.1719236	-1.0526409	-1.2802773	-3.218328	0.47657585	-1.9751701	-0.71552753	1.1056185	-1.4879713	-1.3842907	1.415946	-1.1221123	-0.87966156	-0.70590687	-0.7261028	-0.7387123	-2.393486	0.3239088	-0.39436722	-1.268467	-0.27311134	-1.2097607	-2.3414755	1.5511379	2.2317257	-1.3728628
ABLIM3	-0.852497805	-0.275771847	-1.166099325	-0.44108415	-1.2305875	-1.00387525	-1.14856313	-0.13067913	-3.14176275	-1.6367757	-1.0317874	-1.86321595	-2.340337	-0.55601525	-1.5768595	-1.23986575	-1.6044738	-2.69899915	-0.795169825	-1.18945815	0.268280505	0.733300435	-0.0734875215	0.11387396	-0.899061675	-1.25740695	-1.097492	-0.0893690605	-0.85200835	0.87328005	-0.57052231	-2.40814445	1.33682705	-0.48830819	-2.170892	0.293577672	-1.4051306	-0.86638425	0.25749184	-0.255212315	0.4287245165	-1.34347775	-0.16777873	-0.33684516	0.34116125	-1.03363155	-0.121125935	-0.08516407	-0.899596
ABO	0.915009	0.26685572	1.3585143	-0.28741407	-0.6874838	-0.6020565	-0.6066942	0.6339588	0.0829792	0.07401848	0.95088434	-0.47594738	-0.2484045	-0.08889341	-1.0292368	1.041698	-0.006267071	-0.065125465	-0.10582495	-0.19850254	-0.31643248	0.14351368	0.06550455	0.24715233	-0.10678244	-0.6981163	3.4810443	-0.30049086	1.2097006	0.051261425	1.2728176	0	-0.11501789	-0.26105595	-0.101705074	-0.22557306	-0.4807701	-0.13747835	-0.030052662	-0.47674274	-0.08134842	-0.12008953	-0.23148775	-0.16999531	-0.1835475	0.26691532	-0.05059004	-0.16699982	0.07454395
ABP1	3.466917	2.9963274	3.5433898	1.6146479	-0.5872469	0.46127415	-0.4732237	1.6588078	0.13798237	-0.25946426	3.0257082	-0.18968582	-0.39302254	0.42323017	-0.64538956	3.2992983	0.29982758	0.15526962	0.16985989	0.047689438	0.036546707	0.14873075	-0.3546052	0.7934127	0.019796848	0.48521423	0.98078775	0.21589565	1.7955046	-0.24927998	-0.07821226	-0.1860323	-0.57109785	-0.27031136	1.0875301	0.31185627	-1.5402341	-0.48768997	0.39523125	-0.37374544	-0.21641207	-0.25025654	-1.6185932	-0.5662832	-1.2524376	0.089155674	0.63703156	0.55256176	-0.13644981
ABR	-1.3032904	-1.6180067	-3.4514518	-0.74013615	-0.9421911	0.40454197	-0.08349228	-0.76823235	-0.81914234	-0.46796703	-0.4156494	-0.093587875	-1.2383614	-0.029577255	-0.92955685	-1.8251209	-0.3665552	-0.43285656	-0.17434406	-0.3006792	0.7683897	0.21236324	0.16350079	0.90702057	-0.31093693	-0.7435427	0.09613705	0.19264126	-0.21227264	-0.47824287	0.28418636	-1.439745	0.8798294	0.21813488	-0.7531862	-0.32721233	-1.1164064	0.26054668	-0.28682518	-0.43231678	0.024420738	-0.8127947	-0.9447708	1.1231976	-1.4276485	-0.026865005	-0.86704445	0.33597565	0.10068703
ABRA	1.9621725	-0.8383527	2.4604855	0.1888833	-0.5382991	-0.5599971	-1.2883997	0.8156643	0.2443552	0.12400293	1.1645899	-0.07925558	-0.16166115	-0.13714933	-0.61436224	1.8628507	0.3025732	-0.22561407	0.31949043	0.25979805	-0.54630566	0.38143826	0.124070644	0.5661659	-0.010744572	-0.45549202	2.5023508	0.001209736	1.5258799	0.5062952	-0.84299755	-0.44973946	-0.49174452	-0.16710854	-0.074809074	0.09416485	0.35394764	0.060441494	0.3226843	-0.33030462	-0.032114983	0.07784557	-0.19787598	-0.010347843	-0.25418663	0.22308493	-0.37432098	0.14287043	-0.21081829
ABT1	-1.3122067	-1.4291759	0.28001213	0.22395325	0.12896729	-0.19679451	0.20268345	0.50063705	0.37713432	0.45390797	0.46395302	-0.05076456	0.40383244	-0.24318838	0.02739048	0.49668837	-0.29053926	0.59826565	0.16864872	0.53265095	-0.21339417	0.3614297	0.3505726	-0.5118413	0.0781188	0.17700481	0.98638535	0.4773903	1.5523019	0.31993818	-0.023547173	0.81414795	-0.24771261	-0.3159666	0.3537531	0.05578804	-0.07176638	-0.3541975	0.14667797	0.79654026	-0.14498758	0.254714	0.3007946	0.12952805	0.5579281	0.15176868	0.11812496	-0.39441013	0.19560432
ABTB1	-0.46109128	-0.510164975	-0.15003467	0.397828115	-0.35658121	-0.10600567	-0.44390344	0.273345465	-0.30832053	-0.32293844	0.2301178	-0.3069300665	-0.369621755	-0.07225847	-0.6345954	0.75865507	-0.0770587915	-1.198556165	0.11832428	-0.15215683	-0.172655105	-0.66323923	-0.01145983	1.2974658	-0.422502995	-0.25369692	-0.208082675	-0.45495677	0.36722374	-1.121729375	0.79796505	-0.70250035	-0.042002201	0.299895285	-0.612109665	-0.01543045	-0.1553359035	-1.1157117	-0.358742705	-0.9088974	0.5632224	-0.6443038	-0.376458175	-0.694463725	-0.003574848	-0.4944687	0.17361355	0.6230917	0.189559458
ABTB2	-0.5066776	-0.7158413	-0.55382156	-0.6274471	-0.51809406	-1.2125654	-1.1367521	-0.56532	-0.12290573	0.67955494	-0.25190067	0.6925974	0.3567829	0.5762682	-0.6429548	-0.39256382	0.18572044	-0.88771725	-0.20592785	0.790143	0.022895813	-1.0298729	-0.07551098	0.3372059	-1.7439957	-0.07692051	1.4171362	-0.54507923	0.9656353	0.9227619	1.461936	-1.1222553	-0.44121265	0.642869	-1.6316633	0.3507309	-0.5391197	-1.3892002	-0.45706177	-1.1087837	-0.01127243	-0.45527363	-0.45836926	-1.8953066	-0.2889328	-0.34106636	0.038658142	0.19515991	-0.19633007
ACAA1	-1.4220691	-0.791713	-1.6925516	-0.14743376	-0.454404817	0.54418182	-0.069071295	-0.777860165	-0.95473005	-0.251054285	-1.3182268	-0.096639625	0.12479782	-0.091975215	0.145452977	-1.23687935	-0.709054475	-0.65757133	0.42504166	-0.2059345265	0.33880281	-0.067915435	-0.0749263765	-0.471120835	0.25942802	-1.17044115	-0.028254032	-0.8247323	-1.1094947	0.202557085	0.8825841	-0.01224327	0.846783635	0.19380379	-0.78710412	0.049657343	-0.268558978	-0.139617915	0.579728605	0.0083851815	-0.237106325	-0.167099	0.137112145	0.95798637	0.03294897	0.006978513	-0.224931715	-0.11055183	-0.202089785
ACAA2	-2.034196	-0.66371346	-2.2844062	0.28981304	0.4008646	1.2880049	1.3929672	0	1.1676092	0.127985	-0.22672749	0.74544525	0.59119034	0.988019	0.641242	-1.1578684	-0.2734499	1.0279417	1.1138153	0.8887949	-0.086709976	-0.23146439	-0.63971806	-0.118453026	0.4809084	1.0546665	0.2196188	0.1836195	0.17600918	0.9997072	1.1566744	-0.6855402	0.07551575	0.3764658	0.62229633	1.2561426	-0.34816074	1.5600357	1.496954	1.9594641	0.5370178	-1.0049868	0.22599506	1.3395128	0.13412285	0.95033073	0.49782085	0.079652786	-1.0861979
ACACA	0.4528086	-0.79200173	0.693654065	0.007872105	-0.36284089	-1.03371145	-0.722799535	-0.367117425	0.469576835	-0.189017058	-0.0329072450000001	-0.45595336	-0.98417043	-0.069062715	-0.40024066	0.191440345	0.45488383	-0.10337925	0.23131609	-0.166853186	-0.4345119	-0.730874765	-0.094311715	0.34438157	-0.25988435	-0.737930525	-1.25277018	0.43639326	-1.78879765	0.4953742	-0.31199384	0.065347195	-0.343193755	0.07619715	0.13028073	0.118913652	-0.062040335	-0.3624637	-0.423460736	0.10827231	-0.14802886	0.01673341	-0.46988773	0.077120065	-0.178231237	-0.35140872	-0.36734891	-0.074544665	0.07776427
ACACB	0.46389914	-0.53537464	0.5583153	-0.13402462	-0.8935375	-0.12895727	0	-0.6890764	-1.6718755	-0.18818426	-0.06759882	-0.47846365	-0.6118536	0.28127146	-0.17819262	0.8793249	-0.30825233	-1.0237885	-0.03461981	-0.4962926	-1.2602401	0.03463173	-0.16790962	0.93248606	-0.097846985	-0.8636441	-0.34712887	-0.65772533	-0.97602415	1.0514398	0.8895297	-0.70335484	-0.21730757	-0.025504112	0.16498184	0.29859638	0.33411646	-0.4268551	1.2222977	0.16217852	0.2820568	-0.56491613	-0.27674055	0.66581345	0.052226543	0.9433999	-0.23895502	0.1760726	-0.016577244
ACAD10	0.797890676666667	0.396637766666667	1.35687496666667	-0.0504643133333333	-0.683779866666667	-0.598594356666667	0.06810713	0.0686496116666667	-0.231021563333333	-0.0495187466666667	0.29448954	-0.75998401	-0.309864206666667	-0.606400023333333	-0.353195026666667	1.00575511666667	-0.109538236	-0.684996916666667	0.128260773333333	-0.0444636343333333	-0.273911157666667	-0.503288586666667	0.0759189933333333	0.00152906	0.218651611333333	-0.570050243333333	0.504315854666667	-0.0352772096666667	0.0794115086666667	-0.176626045	-0.139368533333333	0.144795575	-0.193254313333333	-0.491129247666667	-0.0606405	0.0711123133333333	-0.403297593333333	-0.99415985	0.20908181	0.119560083333333	-0.230594	-0.39842493	-0.116768043	0.007482052	-0.628952186666667	0.0661091813333333	-0.177853266333333	-0.206673146666667	0.231524935666667
ACAD11	-1.3744855	-1.667758	-0.20369768	0.13012218	0.4548664	1.1522598	-0.79940987	-0.06382084	-1.5787148	0.34121227	-0.9811859	-0.0757761	-0.4444456	-0.24299622	0.357131	-0.24731588	0.33335495	-1.0957522	0.3987322	-0.31337833	0.43505955	-0.3147483	-0.32733345	-0.055059433	0.26098728	-0.36533165	0.50602055	-0.18933392	-0.118881226	-0.71396303	1.1982584	0.45956612	0.23405838	0.7892351	0.8815727	0.147933	-0.8202944	-0.38375282	-0.033489227	-0.4834938	0.084879875	0.31034756	0.090727806	0.5652275	-0.40498734	-0.6799216	-0.017079353	-0.534853	0.3884592
ACAD8	-1.11812685	-0.85135745	-0.663206335	-0.259385105	0.21745539	0.103856565	0.0379824645	-0.47237444	0.69031192	0.31398058	-0.324764725	0.382219785	-0.020440585	-0.2470722175	0.461868295	-0.507060285	0.1643471735	-0.000773905000000005	0.154182909	-0.281249045	0.12339735	-0.0971670125	0.0216012	-0.49499847	0.398991595	-0.129692075	-0.22912407	0.241307265	-0.983598965	0.1457309715	0.0695056925	0.63644265	0.246320725	0.341660975	-0.33284807	0.116119865	-0.56800937	-0.126062865	0.398454675	0.534024235	-0.358687875	0.403205395	0.5881958	0.95271065	1.35169935	-0.585531725	-0.502264975	-0.37687206	-0.769103525
ACAD9	-0.65478062	-0.615493285	-0.615016218	-0.180510995	-0.75161315	-0.284778593	-0.5228343	-0.344880105	-0.35278082	0.189840319	-0.26124287	-0.43634176	-0.3209986725	-0.40334606	-0.3449954975	-0.55859282	-0.112493515	-0.08765221	0.0633420945	0.39453888	-0.008025646	-0.547232155	-0.230813505	-0.18277693	0.0701928105	-0.215361121	-0.021224499	-0.0877485285	-0.077310087	0.078847885	0.206810955	1.1712122	0.032648085	-0.06222963	-0.97263095	-0.124062063	0.023230555	-0.40803528	0.21693134	0.73647595	-0.28486061	-0.34831667	0.192251205	-0.0298867225	-0.79378652	0.235000135	-0.14014816	-0.080081461	0.30237675
ACADL	0.43907833	-0.10380554	1.1219974	0.60142183	0.36185932	1.9021435	2.0156436	0.20852757	-0.73259497	-1.3238163	0.019310951	1.5996513	-1.1695681	1.4207764	-0.6960988	0.3574915	2.1319785	2.1956692	2.3058896	-0.40283775	-0.9331217	-1.8967705	-0.1734333	-0.34871292	0.85015917	0.69032717	0.9716778	0.09058809	0.0838027	0.54118395	-0.14640713	-0.30813885	-0.67899036	0.7134776	3.5639257	2.3369465	-0.35323334	0.8497186	0.30194998	1.8643489	0.8196268	3.0844574	-2.2722836	2.7586255	0.86191654	-1.3624053	0.5251136	0.6621022	-1.9573908
ACADM	-2.2496867	-0.47009993	-1.9947214	-0.053284645	0.9146013	0.62581635	0.8691807	-0.3186388	0.07766056	0.45091724	-0.6515379	0.47507477	0.22686386	0.3094988	1.0598812	-1.2655463	1.1173115	0.8471985	0.26075268	0	0.5314207	0.4213066	0.38883114	0.16370773	0.31781673	0.06635094	0.03780079	0.40907288	-0.29393005	-0.08301258	0.44484234	-0.13955021	0.59605217	0.5654383	0.8685236	0.06617737	0.4377041	1.0219574	0.22181892	-0.14213562	-0.007926941	1.0158587	0.25007153	0.97844887	0.6740551	0.30885983	0.3001089	0.08168316	0.4243965
ACADS	-1.0188618	-0.6661396	-0.7823138	-0.3478508	-0.46896362	0.076556206	0.055244446	-0.29698563	-0.7273865	0.38994598	-0.8625941	-0.57195187	0.21440506	-0.2561159	0.78821087	-0.19160604	0.021321297	0.117964745	0.720191	0.2235527	0.5432825	-0.7764497	0.006661892	0.11835241	-0.10438061	0.1504488	-0.24961281	0.90809107	0.24972391	-0.11462879	1.0100832	-1.0166287	0.53397083	-0.09301758	-0.24853802	-0.000776768	0.4446144	-1.1598392	1.102211	0.27169228	-0.079217434	-0.43371487	0.6844139	0.35657215	-2.0315003	0.36701584	0.050806046	-0.2705679	-1.2620039
ACADSB	0.39304018	-0.0850319766666667	0.471026273333333	0.127179145	-0.339783509666667	0.09902573	-0.392206996666667	-0.238514583333333	-0.452349511	-0.534382653333333	-0.397178636	0.256091596666667	-0.273638573333333	-0.033317884	-0.785177386666667	0.0347212166666667	-0.561154046666667	-0.130383173333333	-0.271750296666667	-0.444448484	-0.106791173333333	0.515305843333333	-0.380271433333333	0.428533383333333	-0.71323681	-0.553814728666667	-1.25877426666667	-0.12963692	-0.488956136666667	0.819410166666667	0.9625559	-0.5298775	0.27121846	0.765449673333333	-0.19273726	0.164448101333333	-0.169508936666667	0.12721269	0.113458156666667	-0.14864445	0.279160663333333	-0.30488475	-0.573678973333333	-0.13847398	-0.158957321666667	-0.45983679	-0.169045290666667	-0.14123074	-0.49503771
ACADVL	0.7574892	0.439888	-0.5454278	-0.11880398	-0.38150978	0.18727207	-0.58712196	0.044114113	-0.17176342	-0.09402847	0.2530012	-0.08528614	0.28560066	-0.40867805	0.05384922	-0.32906246	-0.3927784	-0.27901936	0.23158646	0.118925095	0.4852581	-0.06515789	-0.24639702	-0.055232048	-0.26685715	0.092656136	-0.71933365	0	1.085146	0.12524796	0.41373825	-0.26862907	0.38593197	-0.40731144	0.47115517	-0.49185276	-0.20523357	-0.19129181	0.7185793	-0.26847458	0.08115864	-0.47813225	0.42079353	0.31248188	-0.28636265	0.51100254	-0.13352299	-0.4559946	0.21894932
ACAN	2.086647	3.1975918	1.3285222	-0.21814919	-0.30351734	-0.8313389	0.8958435	1.0064602	0.62336063	-0.24240112	0.71932983	-0.6542759	1.7970095	0.6033964	-1.3673782	0.8726759	-0.666811	2.615059	0.06742382	0.83317757	-1.3357658	0.01709938	-0.29160404	0.19684982	-0.59387684	0.64108086	-2.3976116	-1.237617	2.7303286	2.6728125	-0.10531902	-0.47472763	-0.7569065	-0.92635155	-0.4807806	1.7866278	-0.11143494	-0.23627186	-0.35954	-1.0234623	-0.27618408	-0.0777607	-0.42607975	-0.7653837	0.60561466	-0.1316557	0.3006525	1.6194315	-0.6741371
ACAP1	0.9303105	0.483682635	1.4155464	0.47047617	-0.45948505	-0.238335608	-0.268301965	0.3498962	-0.437348605	0.021401405	0.562900535	-0.6318209	-0.4186027	-0.28058147	-0.6801977	1.00680446	-0.3139608	-0.73585653	0.01636481	-0.02649856	-0.18810724	-0.0919926165	-0.106054065	0.23022056	-0.128943204	-0.291237835	-0.031702045	-0.095368145	0.462513915	-0.973815935	0.089630365	-0.356795535	-0.157267807	-0.5129025	-0.289947985	-0.16420269	0.56442926	0.31067135	0.3832595225	-0.22397995	0.474701185	-1.79262305	0.25006652	0.23207307	-0.11042713	0.175976035	-0.27055192	-0.369009495	-0.02994466
ACAP2	-1.23181935	-1.4274373	-1.4690976	0.3488960155	0.613589742	0.069589615	0.4142637275	-0.071797365	-0.454831115	0.183478835	-0.773798475	0.4929037	0.0456442845	-0.042590142	0.484218586	-0.584815275	-0.16587448	-0.331783295	-0.0775051115	-0.528395175	0.20173645	0.030769825	-0.11558914	-0.219983565	0.093049527	0.154298305	-0.197285651	0.0557050685	0.111653805	-0.1402173	0.1710886965	-0.30657244	0.149130345	0.389658	-0.00876188	-0.0703368175	0.1734485565	0.5524683	-0.576539025	-0.249468315	0.038844587	0.37973976	0.34564879	1.53712032	0.3797493	-0.255175575	-0.0703578015	-0.2899346375	-0.19161129
ACAP3	0.173313745	0.0925104625	0.30879544	-0.75970996	0.2168235825	-1.8432778	0.212789295	-1.0813892875	0.77752556	-0.16328704325	-0.5610218015	0.78292142	-0.75357509	-0.56128442	0.2947927725	-0.20991515	0.6635424975	0.0641102825	-0.3416259275	-1.0919680575	0.6059216175	-0.12530076375	0.655300145	0.343518975	-0.10797537	0.3759701205	-1.2619293	0.16308379175	-1.01812971	0.463989851	-0.159021735	0.7178411525	-0.090955851	0.638005615	0.1595597275	1.2317492875	-0.8791379825	-1.870118475	-0.6577008975	-1.4197575	-0.3816581925	0.8795334125	-0.6346832525	-0.77443112	1.507749925	-0.616142865	-0.62196422375	0.14964461375	-0.5333392625
ACAT1	-2.67727325	-0.92993022	-2.23802185	-0.68417075	-0.05637217	0.0569944375	0.445240495	-0.81004955	-1.31445455	0.274233345	-0.924276835	-0.0316553115	-0.0327081685	-0.1091370575	0.0805354085	-1.30833147	-0.0619258885	0.230040549	-0.65099668	-0.348442555	0.287583835	-0.06947136	-0.267721175	-0.30641365	-0.021504402	-0.399165155	-0.1777129175	0.019904137	-1.23476315	-0.83897305	0.118896485	-0.274626725	0.72231055	0.23342419	0.112474435	-0.092227935	-0.93742325	1.16051625	0.761570915	0.13088417	-0.58176089	-1.009899625	0.0133061405	0.682394025	-0.36982775	0.13694382	-0.532107835	-0.50942898	-0.49931525
ACAT2	-0.50531245	-0.8796072	-2.09289355	-0.051265715	-0.60584355	-0.334945685	-0.00193453000000001	-1.3890042	0.72693443	0.6852231	-1.03713275	0.55574798	-0.0822091125	0.60139226	-0.649193775	-2.3676965	0.32854366	1.53118185	0.615819935	0.15298891	-0.72227572	-0.0319924355	0.010906697	0.051297187	0.48166609	-1.01008605	-0.63189125	0.0459542275	-0.883048525	0.358970645	0.44559479	0.325640201	-0.409243115	-0.1488485325	-0.43171357	0.27037382	-0.42011023	-0.4816226975	-0.081429005	0.002872945	-0.071840285	-0.96016165	-0.62925197	0.29937697	-0.54919815	-0.0731797235	-0.63383484	0.1880827	-0.0190200805
ACBD3	-0.654976115	-0.15492773	-0.553165425	0.397363185	0.770338515	0.430997845	0.60964298	0.4614129	-0.03132963	0.61009311	0.097668647	0.59535027	0.64578342	0.178663255	0.60401535	-0.52060461	0.0696487435	0.497232435	-0.028096675	0.664114465	-0.0706520065	0.034049035	-0.22382069	-0.278909685	0.02707529	0.35975552	0.447679285	-0.419666525	0.716022485	-0.080937862	-0.0397796625	-0.0971560475	0.110183715	0.14742279	2.0658426	-0.24058986	0.749191765	0.58740522	-0.29952383	0.5337763	0.17303324	0.462421425	0.47707795	0.45389987	0.727512825	0.630778775	0.0485987665	-0.116984365	0.33412361
ACBD4	1.0099752195	0.76516343	1.4522643	0.343204495	-0.85871645	0.4078145	-0.123264315	0.014867065	0.2361841	-0.45734263	0.41688965	-0.6554122	-0.00237822999999998	-0.2362151165	0.24485112	0.69544842	-0.36343861	-0.812931075	0.178834435	0.504264355	-0.013067245	0.06785512	-0.2970295	0.294048785	0.143116	-0.5220282	-0.0981128275	0.054314135	-1.0837927	-0.3333962	-0.498862015	-0.928823725	0.25787305	-0.692377565	-0.277230265	-0.16036034	-0.28512955	-1.0622053	-0.1111326235	-0.48906469	0.6773333615	-0.825881005	-0.559844495	-0.367121695	-1.07649735	-0.1921513	-0.1518511825	-0.29806733	-0.021466735
ACBD5	0.06013298	-0.6683371	-0.2355621	0.13674116	0.4187925	-0.15333175	-1.20305225	-0.22599125	-0.63274551	-0.42920877	0.24102335	-0.34700728	-1.4276073	0.109009265	-0.553259137	-0.55790592	0.36546136	-0.1762824	-0.113507745	-0.392509465	0.10065245	0.369718315	0.320205215	0.66843367	-0.555779925	-0.067364455	0.62336515	0.826727607	0.11655425	0.270184515	0.515873895	-0.49138687	0.751971235	0.8026166	0.16970873	0.24826765	-0.79703807	-0.2585887885	-0.42054558	0.005311485	0.667161	0.722964285	-0.513714315	-0.41943598	-0.416713709	-0.5451088	0.504962435	0.623717765	-0.349649195
ACBD6	-1.2520695	-0.9508009	-1.9498086	-0.28162956	0.04994774	-0.3258686	0.07715988	-0.82261467	0.79988	0.19400215	-0.7066088	0.37921906	0.42856216	-0.22659302	0.4392929	-1.7891912	0.31039906	0.5147953	0.06332874	0.022881508	0.17821789	0.055923462	0.05133915	-0.20589352	0.12643242	-0.027941704	0.005531311	-0.04964924	0.1799984	0.21011734	-0.093055725	0.20123005	-0.06416035	0.086933136	0.7925701	0.2603016	0.5609102	-0.30259037	0.23504448	0.7101822	-0.072823524	0.5807829	0.3122368	0.07153416	0.5051842	0.21248722	0.007971764	-0.11805439	0.7036276
ACBD7	3.5019703	2.7910252	4.291116	1.2656918	-0.27401733	0.040109634	-0.60055923	1.5703297	0.77693367	-0.014111519	4.260042	-0.21534729	-0.39170933	0.551672	-0.8789053	3.9940805	0.70506763	0.734869	-0.4513607	0.58261967	-0.18431473	0.46523666	-0.041906357	0.7310276	-0.33240318	0.25078392	-0.71988297	-0.13885117	-0.5624461	-0.6866751	0	-0.023241043	-0.1343956	-0.27993393	2.7643614	0.5436611	-0.39276123	0.005870819	0.27693653	0.2147131	0.09669399	-0.20683861	-0.54136276	-0.61472034	-0.97916317	0.5056572	0.9850168	0.55901814	-0.5015545
ACCN1	0.7823143	1.0634632	1.4287791	-0.07553482	-0.6430664	-0.6761551	-0.86876774	0.27303123	-0.6589327	-0.7445822	0.2094965	-0.4792881	-0.8565254	0.9164953	-1.0452986	0.453722	-0.6232815	-0.7257099	-0.41614056	-0.03919506	-0.90802574	-0.07892609	-0.3878069	0.89178944	-0.46517563	-1.2219782	-1.6774421	0.3518505	1.1078763	1.6128983	-0.1077919	-0.41387558	-0.33272457	-0.24877167	-0.65088654	-0.97174454	-0.5345659	-0.5086403	-0.3124714	-1.0965939	-0.1399641	-0.8342695	-0.9306011	-0.8969526	-0.7927332	-0.47320747	0.22889328	0.6187048	-0.18555355
ACCN2	-0.2505188	-0.5650711	-2.4433198	-2.5689182	-0.48494053	-0.43034363	0.2694254	-3.159501	-1.860363	0.65661526	-2.8436632	-0.22968769	-1.1006584	-0.43935776	-0.112810135	-2.507762	-1.3058891	-1.0844469	-0.31832218	-2.7823076	0.3452778	0.35417557	-0.5780668	-0.70471764	0.49424458	-0.08843899	-2.2706318	0.6644907	-1.579401	0.43423748	-0.17684078	-1.3207617	0	0.27768517	-3.2273617	-0.4579258	-2.2280998	-1.2605562	-1.505374	-2.0120535	-1.2333221	0.2587309	-0.08845425	0.7341423	0.32298756	-3.4955692	-1.1131	-0.45786858	-3.2589731
ACCN3	0.5945678	0.83836365	1.1356812	-1.4301324	-1.1831336	-0.20649147	-0.5359707	-1.0611105	-1.2696481	-0.82855225	-0.5169711	-0.4133234	-1.7934294	-0.22391796	-1.4451919	0.06467962	0.7815361	-1.7545352	0.04796028	-1.1020031	0.09088993	-0.01993084	-0.17694092	0.44404268	-0.29319906	-1.3234787	-2.2100039	0.7304473	-1.0850115	-1.125371	0.65433836	0	-0.25342655	0.109063625	0.6931977	-0.43188047	-1.2165132	-1.5653982	0.29366827	-0.60489035	-0.5249014	-0.37389755	-0.14934492	0.38410187	-1.1827483	-0.95748186	-0.6101332	0.47280693	-0.8580227
ACCN4	0.47818756	0.8167248	-0.21848917	-2.54604	0.87178135	-2.9095516	-1.3444386	-0.7121334	0.36298656	-0.79214287	-0.53121424	0.15044212	0.3907919	-1.710577	1.3360567	-1.4443846	-1.3676152	-3.1847448	-0.1572361	-3.9055195	0.8201933	0.3740816	-0.8384018	-1.7474532	-0.6102667	1.2007904	-2.9287677	-0.8209696	-0.4937086	1.837862	-2.4882016	1.6116085	-0.19721222	-0.41490078	-1.9475617	0.82940865	-3.0121818	-3.4895296	-2.490466	0	-2.2881856	-0.5469837	0.3695345	-2.647324	1.1792336	-3.2816172	-1.7037406	-0.8817377	-2.0746498
ACCN5	1.4245319	0.9753523	2.446104	0.2408166	-0.42349243	-1.9818268	-0.16832495	0.42829704	-0.3911438	-0.105986595	1.050262	-0.11544323	-0.15866184	-0.21347618	0.054488182	1.6772051	0.20843124	-0.17495203	-0.07846737	0.025755405	-0.19420195	0.26007986	0.023572922	0.479908	-1.3377328	-1.0916696	2.2546473	-0.35369253	1.6118541	0.23814726	0.14042187	0.28458786	0.057180405	0.007332802	0.36503506	0.018533707	-0.4845481	-0.16785622	0.12185526	-0.46295834	-0.14768314	-0.8705859	-0.22560978	-0.15547132	-0.37075806	-0.5916872	0.23420668	-0.5818167	-0.31838322
ACCS	0.62073135	0.22722435	1.217299	0.53221035	0.06719589	0.16406631	-0.3056736	0.54892063	-0.121953964	-0.20758438	0.5120516	0.05224228	0.28247166	-0.28428936	-0.24098682	0.8055563	0.06277084	-0.23396683	0.38355446	0.50687027	0.001124382	0.37072754	0.2084341	0.06944752	0.38146877	-0.8450651	-0.038866043	0.2911749	0.5740032	-1.6724095	0.566514	-0.1872549	-0.2075758	0.053004265	0.036463737	-0.059010506	0.31296635	0.19069195	0.765666	-0.17832279	0.43421078	-0.5457535	1.2045145	0.2516737	0.08096504	0.68025017	0.15925884	-0.3062086	1.1498585
ACD	-0.6429906	-0.2687192	-0.44573975	-0.30374432	-0.13648224	-0.45248413	0.004730225	-0.80838585	0.079844475	-0.09364605	-0.5315256	-0.6599932	-0.00051403	-0.7190151	-0.021611214	-0.5452595	-0.12444782	0.018673897	-0.017134666	-0.17065239	-0.4027319	-0.16298103	-0.023488998	-0.21828079	-0.10458946	-0.48447895	0.2087307	0.21471119	-0.27523518	0.22036171	-0.6123686	-0.06162834	-0.17531395	-0.123568535	-0.2299385	-0.5848732	-0.036346436	-0.22873306	-0.10261536	0.017077446	-0.50630665	-0.44632244	-0.17085743	0.24263763	0.18927002	-0.41007423	-0.25849628	-0.47982693	-0.17752934
ACE	2.5851965	1.2207713	2.2492461	1.3073525	0.7127261	0.50614214	0.1435833	0.76443624	0.049196243	0.17069149	1.3171673	-0.492558	0.19338179	0.15360689	-0.43972635	1.9514608	-0.12938261	-0.020746231	0.19101048	0.3513422	-0.09416008	0.77700996	0.6640334	0.108845234	0.6018996	0.8965316	0.05322647	-0.9498739	0.6116204	1.116787	-0.38546515	-0.05198288	-0.34670782	-0.61695194	0.8188276	0.85423946	-0.6245761	0.28276348	0.9529309	1.6937175	0.031311035	1.755198	0.28250265	0.30170012	-0.059892178	0.28634262	0.23272228	0.58157396	0.43299866
ACE2	1.9281287	1.0386105	1.8958821	-0.18170595	-0.6187234	-0.20072508	0.4450693	0.6429615	0.34629345	0.77570534	1.5266352	0.12723064	-1.3521843	0.43796062	-0.021884441	0.9578018	-0.21469831	-0.10805416	0.42089033	0.52508736	-1.0767665	-0.3847518	-0.35454464	0.016740799	-0.37663746	-1.8350787	1.0284481	0.9796901	0.13717222	1.9249783	0.22281837	0.4603157	0.037693977	-0.09431696	0.57136726	-0.82152224	0.2838211	0.61131954	0.6896143	-0.228436	-0.23699474	-0.52763605	-0.020200253	-0.018073082	0	-0.8267422	0.085743904	-0.22063589	0.23174667
ACER1	1.4866757	1.062449	1.4528794	-0.047330856	-1.0312872	-1.8090692	0.035834312	0.59027195	-0.20397091	-0.6219187	1.3036299	-0.49663925	-1.8004689	0.4492216	-0.047067642	1.4722652	-0.62925434	-0.30578232	-0.2840128	0.5129614	-1.6153431	-0.34040642	-0.90177774	0.90704346	-0.20279217	-1.2730846	0.18527508	1.4538131	0	0.36898375	0.0997448	0.07422638	0.120827675	-0.19543552	-0.031207085	-0.6457243	0.6119194	0.15605736	0.24231052	-1.052156	-0.42452717	-1.469727	-0.27344227	-0.08443642	-0.07958031	-0.32885265	-0.31253815	-0.5266094	0.2868185
ACER3	-0.427453533333333	-0.938496733333333	-0.210182033333333	0.09984398	0.690628376666667	-0.584048766666667	0.327666443333333	0.494034133333333	-0.046025906	0.844595593333333	0.09088232	0.663170021333333	-0.0962507	0.0403248443333333	0.462465285	-0.0694897786666667	0.0996267	-0.323537204333333	0.305583324	0.51226361	0.101788677333333	0.019883	0.138645171666667	0.0297236426666667	0.20169544	0.48318546	0.37399658	-0.259482066666667	0.1073181	-0.75199588	0.356313393333333	0.236669054	-0.184602263333333	1.20056422	-0.50214211	0.392142933333333	-0.759984333333333	0.316389871	-0.535881356666667	-0.242033646666667	-0.34948953	-0.205104984666667	0.570003333333333	0.0883722333333333	0.202463155333333	0.187429116666667	0.36216258	0.175097625	0.35831739
ACHE	1.4590111	1.4319544	1.4557428	-0.034658432	-0.4425087	-0.5221906	-0.45007992	0.5034733	0.047510147	-0.5742979	0.84380054	-0.9975848	-0.116651535	-0.25299263	-0.37249184	1.3465624	-0.41137123	-0.602829	-0.2638626	-0.027830124	-0.024038315	-0.20874643	-0.16431141	0.45609808	0.40856934	0.7168007	-0.11724806	-0.6979389	1.2711744	-1.0205302	-0.71329117	-0.5084443	0.08314991	-0.6004915	1.0512114	-0.47592688	0.08365536	-0.43213654	0.14408684	-0.29436493	0.27003288	-0.31555176	0.4464531	-0.06078911	-0.23021603	-0.100159645	-0.13593674	0.056017876	0.27974415
ACIN1	2.7221584	3.7111235	2.54077	0.2883215	-0.46662426	-0.671895	-0.74633217	-0.17547035	-0.5471659	-0.48157024	-0.05086994	-0.5090008	-0.6829128	0.006284714	-0.61453056	0.56637096	0.744504	-0.40740776	0.12513542	-0.48778152	0.6054697	0.59869576	0.62915325	0.46238136	0.030511856	0.03860855	-0.22124672	0.18518353	-0.26953316	-0.2940445	-0.80620956	0.11122799	-0.5208826	-0.5110674	-0.12916088	0.45196342	-0.5175667	-0.9627495	-0.5318136	-0.61555576	-0.5291405	-0.24798584	-0.5531378	-1.3357153	-0.07504082	0.3959322	0.1742773	-0.16655254	0.19111252
ACMSD	0.7609544	1.0952272	1.4575038	0.27715206	-0.0772624	0.2641554	2.7808714	0.81487656	-0.60988474	-0.20393515	1.9139934	-0.10913706	-0.44132328	0.57001114	0.97031116	1.9895334	0.13316488	1.6201501	1.5263648	-0.14766312	-1.309989	-0.44480515	-0.5244889	0.68190575	0.4109311	-0.3085823	2.3558607	-0.25402212	1.6036716	0.24899673	-1.0570412	0.7940664	0.68498707	-0.83952427	3.2453942	0.14022017	-0.17267609	1.3636174	1.6769843	-0.5509558	0.5339875	-0.33417797	-0.27288723	0.14773989	-0.47294807	-0.13492107	-0.6713762	-0.41631985	-1.0434208
ACN9	-0.023789406	0.053759575	0.020813465	0.25651073	0.5105696	1.0065613	1.0354643	-0.09041786	0.81794834	1.131937	0.24350166	0.5307083	0.52353287	0.35373497	0.877347	-0.23346806	1.3704634	-1.423029	0.7213869	0.4281273	-0.19246197	-0.091555595	-1.1033602	-0.23270321	0.41594505	0.94078064	-0.68090534	0.90705013	0.5564127	0.7061739	0.16863441	0.39104939	0.88721657	-0.29618454	1.0122786	-0.1836977	0.5316181	0.91056824	0.86788464	0.9059334	0.23391438	0.8811474	0.5907049	0.5747671	-0.07807541	0.3608122	-0.17251396	0.21669197	-1.4165602
ACO1	-1.76255225	-1.0988853	-1.72038155	-0.173085213	-0.057313445	-0.2923975	0.17325258	0.16770792	-0.695003985	-0.44282865	-0.74069545	0.47205114	0.1613574	-0.44680786	0.51319122	-0.50571966	0.35166311	0.066272735	-0.61104298	-0.696033	-0.3534913	0.14559412	-0.10587454	-0.61683035	0.205488205	-0.6332531	0.2226476675	0.14657068	0.17422056	0.344093325	-0.31645155	0.4468894	0.2412014	-0.252167225	-0.0771408115	-0.62257768	-0.755729685	0.50355722	-0.42715597	0.0219354625	-0.379508975	0.267022125	0.63648795	0.740250585	-0.584076405	0.56781385	-0.4255352	-0.24520588	-0.045672417
ACO2	-2.16048765	-1.3643451	-3.26664425	-0.45690585	-0.72843503	-0.45697163	-0.67855215	-0.914794935	-0.693954	-0.186026095	-1.2484522	-0.6212964	-0.573456765	-0.194722175	0.068891526	-1.929019	-0.7157569	-0.905406015	-0.79165793	-1.40915395	0.5703311	-0.546701435	-0.1494598375	0.37649679	0.2358555835	-0.53914403	-1.03237675	-0.355709075	-1.1816039	-0.196537015	0.67712879	-0.92414855	0.8361802	0.57861376	-0.931897165	-1.3229904155	-0.39680862	-1.132771515	-0.157382965	-0.780640125	-0.54575442	-0.7184005	-1.26611945	-0.39093208	-0.77937698	-0.15807915	-0.44363784	-0.014371395	-0.004235744
ACOT1	-0.14414024	-0.61243534	-1.4051318	0.048989296	0	0.30637264	-0.50562763	-0.28079987	-0.85635185	0.0758419	-0.9882679	-0.44019127	0.034290314	-0.13394737	0.28453064	-0.815609	-0.6756344	-0.1716528	-0.6681051	0.08771038	-0.002425194	0.20323372	-0.32773304	0.19149303	-0.9407282	0.0750761	-0.5414114	-0.107141495	0.15984154	-0.3306923	-0.43269825	-0.0525589	0.5644455	-0.119319916	-1.069953	0.018845558	0.027523994	-0.26664925	1.2340345	0.066262245	-0.15213585	-0.34719086	0.03517914	-0.784359	-0.013483048	0.3734274	0.27224636	-0.68215656	-0.87010384
ACOT11	-0.112361416666667	-0.102613916666667	1.233964745	-0.0611367206666667	-0.599732716666667	0.355121766666667	-0.384444383333333	-0.0283589366666667	-0.967451902666667	-0.139320693333333	0.475737413333333	-0.954531516666667	-0.45388969	-0.647377163333333	-0.702234253333333	0.833215246666667	-0.0629784266666667	-0.616387543333333	0.0537473366666667	-0.357183453333333	-0.694957566666667	0.223041216666667	-0.256132603333333	0.267221293333333	0.04220994	-0.417878143333333	0.58478004	-0.607724166666667	-0.355737213333333	-0.680577126666667	0.16088009	-0.80154371	0.13922754	-0.29489501	0.715365563333333	-0.634321526666667	0.598990293333333	0.59391389	1.43808588666667	-0.22709052	0.300485931333333	0.0357627866666667	-0.258187766666667	-0.101857183333333	-0.723645693333333	0.691849871333333	0.268396228	0.272599376666667	1.88434043333333
ACOT12	0.8431182	-0.03715515	1.4044728	-0.34841824	-0.59930325	-1.5491271	0.27492428	0.27907085	-0.24781513	-0.23517704	1.3893642	-0.4851055	-0.18655586	0.18710804	0.014893532	1.1894846	-0.55108356	-0.11628914	-0.88344955	-1.1891823	-1.9681525	-1.0182319	-0.85807943	0.61902523	-0.48828316	-1.1360903	3.0862312	1.5369005	0.47088528	1.8055277	0.6877613	0.058289528	0.37756062	0.15383339	0.2895422	0.52220917	1.28123	0.82549477	0.83501244	-0.5032816	0.58536434	-1.1124477	0.27499676	0.32765293	0.56902695	-0.61394596	-0.58628464	-0.6152458	0.19316673
ACOT13	0.19408798	0.1309042	-1.50209	-0.24843979	-0.49389362	0.516489	0.27570057	-0.66272354	-0.31796265	0.46233654	-0.2185955	0.30734062	0.15817547	0.5238857	0.1777525	-0.8423691	0	-0.41627502	0.8188629	0.44777203	0.41957092	0.51793194	7.72476e-05	0.002211571	0.5168438	0.35892296	0.5170193	0.13045406	-0.8164549	-0.29612637	0.14430904	0.35402203	1.1599388	-0.33183765	-0.47135162	-0.19403744	-0.034347534	0.36712074	1.107831	0.77318	0.54545116	-0.39420605	0.13614845	0.9388828	-0.2606783	0.5561924	-0.065579414	-0.43693066	-0.08598328
ACOT2	-0.671513325	-0.798807375	-0.94084285	-0.142505645	-0.654612544	-0.110818875	-0.61737299	-0.246759415	-0.863781925	-0.082629205	-0.954453475	-0.921021465	-0.112428665	-0.598796375	-0.06360912	-0.76772549	-0.85411644	-0.26767826	-0.671930325	0.234849455	-0.139992713	-0.38177513	-0.437740325	-0.070224525	-0.62939215	-0.10949278	-0.6732769	0.090221404	0.179387095	-0.342594625	-0.389888765	-0.135706903	0.304705143	-0.327383515	-1.004225725	-1.060016165	-0.2294673965	-0.755703915	1.3570089	0.20077801	-0.536214365	-0.23508215	-0.09801483	-0.89402725	-0.01052904	0.337908265	-0.083822725	-0.771390425	-0.6715598
ACOT4	-0.25316572	-0.6005783	0.051070213	0.54151917	-0.8259444	-0.93039894	-1.0962276	0.40538502	1.2203398	-1.4692855	-0.033023834	0.41617775	-0.78727627	0.37969017	-0.25443268	0.4116335	1.8770437	0.36554527	0	-0.281178	-0.39805603	-0.74581957	0.40088844	1.7266665	-1.1974688	-0.6347375	0.31830597	-0.24585247	0.84914017	0.37080526	-0.56156254	-0.9124155	-1.0577369	0.38447094	0.523756	0.73425007	-0.24697113	0.52163696	0.12326145	0.7176142	0.6706228	-0.5477314	-0.10091114	-1.3153319	-0.35237312	1.1622696	0.9818678	1.1968288	-0.43001556
ACOT7	-2.0112405	-1.7665181	-2.8434868	0.7581444	-1.6778336	-1.6382923	0.13352203	-0.7959318	1.3668022	-0.55119705	-0.99375343	-0.9167938	-0.34513378	0.17442322	-0.5255203	-2.4233413	0.9984913	0.42366123	-0.073937416	-0.3463316	-0.20691681	-1.5715933	0.33881187	1.3928041	-0.23526955	0.9017067	0.58298874	-0.18188286	0.036785126	0.19679356	-0.011662483	-0.04919052	-1.0253239	0.14151764	-1.9496355	0.079193115	-0.48665142	-1.4392958	-1.4064846	-0.45570564	0.22018623	-1.0185337	-0.5903549	-2.1720858	-1.4671669	0.5198841	0.29261684	0.8413906	0.4345808
ACOT8	-1.432312	-1.0400143	-1.7130737	-0.7285242	-0.6997967	-0.45117474	-0.18286228	-1.0666151	-0.4436512	-0.07318401	-0.97192574	0.021766663	0.3567953	-0.072478294	-0.34959602	-0.9910593	-0.41998768	-0.7795887	-0.03450489	-0.1337223	-0.09602642	0.14192867	0.013741493	0.06294155	0.29736614	-0.54288197	0.47780418	0.23840237	-0.20544052	-0.042913437	0.30479336	0.029987335	0.16400242	-0.10186386	-0.8139391	-0.39335823	-0.41698074	-0.43263054	0.010766029	-0.2145052	-0.12918949	-0.61392593	-1.0004349	0.15849686	-0.43375778	-0.06188488	-0.37504673	0.04377556	-0.16101837
ACOT9	0.42814255	0.386410955	0.42928339	0.65661001	0.588004115	0.02758503	0.680939675	0.96069718	0.7270322	0.4085331	0.492250445	0.28306769	0.852611535	-0.00596857	0.6314316	0.412476075	0.55002595	1.09448335	0.6370926	0.8292694	-0.473635675	-0.141042237	0.0732183465	-0.270161865	0.519038675	0.60997582	0.76542283	-1.7068665	0.120159627	0.513495915	-0.40363884	-0.9034791	-0.414784425	-0.166684625	0.616214765	0.33433151	0.9417648	0.97399759	0.443719865	1.03861855	0.261381625	0.452664375	0.84086275	0.182477475	0.0675826095	1.4019904	0.4156456	-0.31843567	1.0924339
ACOX1	-0.47385978	-1.10788597666667	-0.245916353333333	-0.13492775	-0.116725443333333	-0.42886338	-0.359397568666667	-0.083462394	-0.190810838666667	-0.48809307	-0.762413015333333	-0.104212133333333	-0.112397829	-0.11137549	0.0526935266666667	-0.0605542	-0.34258716	0.00047858733333333	0.104254561333333	0.55784607	-0.256695583333333	0.431903682	-0.431274413333333	-0.605358589	-0.214714524666667	-0.649553766666667	-0.631212091333333	0.163452785666667	0.0287590033333333	0.008005937	-0.69660758	0.122095267	0.319274266666667	-0.36540492	-0.507274786666667	-0.271175063666667	0.170544623333333	-0.121679306666667	0.033885	0.113446555	-0.459888776666667	0.0962034866666667	0.285303113333333	0.20597124	-0.156416891666667	0.137640639	0.168258986666667	-0.363273623333333	-0.438855793333333
ACOX2	-0.49026346	-0.683918	-1.0713563	1.4646444	-0.13703442	1.7423668	1.0718966	0.105353355	-2.74824	0.50923634	1.1909561	-1.245224	1.9922857	0.67689323	1.166565	0.461051	0.25280476	-1.2259274	0.6982727	2.0296373	0.42635155	0.8370762	-0.84824085	-0.68218756	0.2191143	-1.605998	0.6401968	-0.20393658	0.22542381	-1.5881686	-0.46804905	-1.7983623	1.0595198	-0.27334118	1.0378876	-0.6814356	3.8669825	2.1469517	2.1380005	0.344697	1.1776361	0.8749037	0.06206703	2.2739525	-2.5489435	0.26184082	0.36418343	-0.8333044	0.52189636
ACOX3	-1.37647745	-0.96279362	-1.04788254	-0.41692733	-0.4101185705	-0.22748661	0.26513433	-0.07841301	0.463464735	0.106649875	-0.620419965	0.066425325	0.55570365	-0.339899058	0.010099887	-1.4189055	-0.201384065	-0.10009528	0.7133236	0.151413445	-1.04609345	0.06999874	-0.21963071	-0.6415117	0.57871532	0.05382872	0.84994459	-0.080966715	0.261735195	0.8575933	0.208722108	0.287282935	0.15332127	-0.20267057	0.06215477	-0.127549647	0.02319956	-0.363470545	0.050644874	-0.01499224	-0.91329146	0.277877325	0.163245205	0.43600799	-0.684668065	0.0674963	0.015926838	-0.51005794	0.0668416
ACOXL	2.0372267	1.8197527	2.7725935	0.8484955	-0.49312115	-0.18106556	2.1914668	1.3125377	0.4878931	-1.7256947	1.6678152	0.9829693	-0.9762764	0.60732365	-1.2331266	2.5564513	1.6342688	-0.7345762	0.09316826	-1.0019379	-0.2476759	1.0016484	0.9481964	2.152295	-1.146843	-1.6918068	2.541263	-0.0299654	1.6136627	2.7761774	0.047906876	0.27296162	-1.3608074	-0.28036118	0.8062563	-1.0612736	0.46066523	-0.32927895	0.3305683	-0.6581831	-0.9940338	-0.18382645	-1.1153841	-0.15193558	-1.7808743	-0.085392475	-0.31219482	-0.6181593	-0.07423115
ACP1	-0.4503691	-0.56886051	-0.22231435	-0.45940113	0.132847073	-0.320090764	0.131071805	-0.07046962	0.29545283	0.47220706	0.4329064	-0.098261835	-0.53183245	0.01104093	-0.09356975	0.24674035	0.128988505	0.368517146	-0.196738721	-0.121707675	-1.03408194	-1.0195665375	-0.443666465	0.83124232	-0.477852345	-0.223155735	0.858496415	0.67672132	0.573982955	-0.2995698345	0.147936585	-0.085653065	0.262584445	0.24462414	0.771852725	-0.21547962	0.716299285	0.72699763	0.379445795	-0.50390575	0.179238319	0.301825045	0.178411495	0.515194425	0.24487734	-0.4856481535	-0.97484398	-0.480979905	-0.80989194
ACP2	-0.81592178	-0.9088812	-0.30281115	-0.691519735	-1.2437091	-2.193331	0.0558762545	0.105516674	-0.95910763	0.471047875	-0.1137425935	-1.5776973	-0.9042237	-1.8848965	-1.1903665	-0.328734625	-0.19407654	-0.204899075	1.06227235	0.863069785	0.45180464	-1.7672949	0.48138976	-0.591892	1.07139685	0.81240702	0.47846842	-1.42420415	-0.253116135	-0.697393175	-1.89181805	-1.4023266	-0.68511701	-2.011601	-1.4464128	-0.0711462515	-0.35651826	-1.61518405	-0.77783273	-0.17431617	-1.41644525	-1.566586	0.270563125	-1.20185395	-0.500111585	1.11755705	0.175465823	-0.239992385	1.41009615
ACP5	-0.06989479	0.220541	1.851665	2.5528708	3.0436592	-0.6186676	0.7844782	2.3713217	-0.014972687	0.7766657	2.2260866	0.7870569	1.3656111	-0.7753277	-0.20641613	2.0210009	-0.4460945	2.7757292	2.8422823	0.8819332	0.86375713	0.9989891	0.38748837	-0.15004444	2.2073975	0.8290682	0.677124	-2.7106705	1.74296	0.49413872	-0.1147089	-0.10912132	-0.4888258	-1.2824554	1.0762215	0.38865376	0.1180563	1.0814762	1.1112652	0.6223755	1.2760401	-1.3698378	2.2181044	1.1025124	-0.68437004	3.7212296	1.0590067	-0.90748215	3.7346668
ACP6	0.38575363	-0.43958664	-0.14392328	0.100964546	-0.8141308	0.04836464	0.3617792	0.17780495	-0.11164665	-0.23836517	0.85797215	-0.5500994	0.046142578	-0.27918625	-0.093224525	0.5420289	-0.3577385	-0.35708714	0.24525738	2.998438	-0.0681901	-0.30054474	0.05348587	-0.5624218	0.21104908	-0.032506943	1.276618	0.59381676	-0.2693944	-0.42165613	-0.60565376	0.071032524	-0.32400227	-1.2835174	0.26163483	-0.2846918	0.8767891	-0.57068396	0.5445719	1.6934414	-0.6535454	-0.114777565	1.2857075	1.2358351	-0.7008791	2.784274	0.1788168	-0.39874792	1.7196684
ACPL2	-1.2868199	-1.2906051	-0.56761026	0.030101776	0.5355911	1.1652174	1.4649744	-0.5173788	0.3705263	1.2799749	-0.14326954	0.37598228	0.2625141	0.13406372	0.39950085	-0.5401125	-0.6306448	0.08467007	0.49123478	1.3443098	0.98311996	0.8014431	-0.030467987	-0.083664894	0.22448826	0.5846329	0.17893219	-0.4922924	-0.5179138	-0.00724411	-1.1071415	0.77071095	1.2812786	-0.456398	0.43912697	-0.62106895	2.007903	0.41346645	0.7357006	0.79894733	0.009998322	0.723649	0.9214468	0.7843313	1.215559	-1.2127695	-0.024399757	-0.23304367	-0.23553085
ACPP	1.0243013	1.972977925	2.0403409	0.7301986	0.34588671	-0.42652463	-0.791236615	1.4439914	-0.511591675	-0.33902692	0.88483333	-0.20897269	0.131423952	-0.0492529875	-0.590973855	1.3389366	0.070018535	-0.790269615	0.24590683	1.42104675	-0.381541015	0.155416973	-0.2688410375	-0.49367261	0.18548727	0.829715265	2.359921	0.647176965	2.1992109	-0.397708882	-0.0380244255	-0.040201185	0.394368635	-0.33486152	0.1426918525	-0.184149505	-0.122352121	0.95210172	0.22557378	-0.17921114	1.918459665	-0.257950305	0.280505895	-0.024579765	-0.409868954	0.84390663	1.24754595	0.29436254	-0.184370755
ACPT	1.6319294	2.2261152	1.8844795	0.20210743	-0.4859314	-0.41207123	0.21389675	0.08403492	-0.1367054	-0.5850439	0.49132442	-1.1476989	-0.5369606	-0.1218729	-0.66262054	1.077528	-0.66623116	-0.66495323	-0.588336	-0.15009499	-0.6996298	-0.19186878	-0.33971786	0.0884366	-0.13404655	-0.9674163	-0.3919325	0.9785795	-0.5291376	0.22859001	-0.6359916	-0.05338478	-0.26033306	-0.72371674	-0.511981	-0.39255095	-0.38473034	-0.5514889	-0.3156929	-0.7584133	-0.43651342	-0.9786577	-0.81353045	-0.9496951	-0.613966	-0.18230629	0.58461475	0.5796919	0.6446352
ACR	1.6889744	1.8075264	1.6076014	-0.25163317	-0.86198545	-0.53822399	0.0929792	0.28024483	0.28214001	-0.8110881	0.663321725	0.1192018965	-0.80143977	0.0249907965	-0.29938006	0.947407485	-0.65667128	-0.587790255	-0.323433875	-0.2697768235	-0.5994582075	-0.4885520815	-0.362965585	0.47805857	-0.597264295	-1.04064655	0.532688875	0.323108435	0.8970716	1.78281405	-0.06856084	-0.321154835	-0.1880078325	-0.241786	-0.136921167	-0.534796475	0.332728615	0.27242399	0.193701744	-0.69362117	-0.112497805	-0.97273852	-0.239876511	-0.288945675	0.01383615	-0.7500522045	-0.004672289	0.0199379925	0.15512965
ACRBP	0.48869562	1.0808868	0.87483215	1.0842037	0.5188761	-0.087442875	-0.2502327	0.17941904	-0.82122755	-0.70531464	0.12937784	-0.40575504	-0.16051245	-0.6301255	-0.005282402	0.9541435	0.6849961	-0.91604424	0.24709463	0.020271778	0.4118657	-0.41626692	0.077011585	-0.7086253	0.38134813	0.09075832	0.70603704	0.15514183	-0.29530525	-0.5914202	-0.20743513	-0.19907713	0	-0.6217108	-0.15490866	0.11209726	0.60358524	-0.37951183	0.20600176	0.30276442	0.34060717	-0.7603607	-0.029856205	-0.23176956	-0.063660145	0.8668728	0.13769436	-0.28052092	1.4947052
ACRC	1.6919775	0.30438662	1.0918021	-0.46219063	0.031428337	0.41907597	-0.62739086	-0.32797813	0.2226448	0.4257841	-0.14437199	-0.028948784	-0.32704163	0.15211391	-0.8241472	-0.002154827	0.9912739	0.44010067	0.039848328	-0.36225128	0.22483253	-0.19129562	0.31056404	0.23406506	-0.33630943	0.42245197	-0.81004906	0.34308052	0.12887001	0.2516718	0.615118	0.7997122	0.170887	0.34469604	1.5082512	-0.17296028	0.8255367	0.052755356	-0.07910442	0.28596306	0.37605	1.0420122	0.31076908	-0.7167702	1.8341951	-0.3592167	0.057688713	0.41014004	0.688179
ACRV1	1.55369	0.7042551	2.073227	-0.3244033	-0.4347024	-0.3415265	-0.762928	0	1.1994681	-0.56185627	0.44177246	0.71052074	-0.5503888	-0.40876007	-0.9246421	1.1285982	1.0066605	0.95519304	0.6172371	-0.4197364	-1.0803971	-0.049159527	0.0345726	0.6347785	0.06509876	0.7363262	0.5957475	-0.21194696	0.6382303	3.3101673	-0.49207592	-0.4404292	-0.67185736	-0.2906208	-0.16838408	0.63879585	-0.7949853	-0.037184715	-0.16790915	-0.46919823	-0.49098158	0.81956196	-0.057685375	-0.1750269	1.363174	-0.44144154	-0.2162466	0.29097748	-1.4024339
ACSBG1	0.7087087	-0.3755579	0.6007321	0.727718345	0.13358021	-0.0742807385	-1.207984925	-1.304900625	-2.306484215	0.77373409	-1.0825486	-1.2411971	0.465883755	-1.4162164	-0.5362344	-0.2753386	-0.0681746	-1.99392752	-0.723542205	0.382887605	-0.31378889	1.549144755	-0.192031385	0.43690634	-2.276402	-1.0843172	0.53263875	2.8493566665	-0.84979605	1.2666006	-0.0900755	-0.6921787345	-0.068651675	0.188066485	-0.797526815	0.33332633	-0.469406145	0.53016997	-0.213832855	-0.515690795	-0.177295685	-1.55105495	-0.116963389	0.0258736500000001	-1.27146106	-0.890358215	-0.55651331	-0.2916379	-0.92369842
ACSBG2	1.5915442	1.7115526	1.7821388	0.089551926	-0.7308059	-0.42103195	-0.78864574	0.43583965	0.000210762	-0.15854073	0.90073633	-0.619483	-0.25020266	-0.08602905	-0.94471693	1.3213902	0.07532883	-0.36615038	0.042693615	-0.13661289	-0.13739872	0.07505369	0.06667662	0.6616111	-0.048335075	-0.6772785	0.28927946	1.2131858	-0.59292173	-0.58331203	-0.92189264	-0.29345655	-0.34997463	-0.50470066	-0.1510477	-0.059450626	-0.3280897	-0.2538433	-0.1547885	-0.8827019	-0.26203918	-0.8685069	-0.67486525	-0.4847207	-0.28718328	0.0916996	0.04738331	-0.17152405	-0.028661728
ACSF2	-1.4380794	-0.62858486	-0.90710974	0.90194035	-0.05170822	0.31212425	0.1012249	-0.32197857	-0.96500015	-0.38321972	-1.4792905	-0.20196056	-0.02182579	0.03588295	0.2858286	-0.90449095	-1.3951025	-1.7616153	0.07473755	0.81698513	0.50817966	0.011091232	-0.82406044	-0.70505524	-0.63653374	1.812459	0.84123135	0.99628925	2.3223858	-0.27977276	0.30568218	-2.2363343	0.9291611	-0.48542404	-0.5675411	-0.1807642	0.5905905	0.5295887	0.9474354	0.2010603	0.45897293	0.43666744	-0.31752014	1.2697353	-1.2153196	0.25271416	-0.26045322	-0.65629864	1.0623999
ACSF3	-0.90312005	-0.56222749	-0.506361005	-0.364223005	-2.0146761	-0.0138053895	-0.0387096405	-0.037172315	-0.092106341	-0.3856082	-0.299465415	-0.44542026	-0.11519718	-0.1633296015	-0.397354125	-0.086046217	0.294190405	-0.841682425	0.383681775	0.0071535115	-0.00826025	0.168721195	-0.146344185	-0.001279116	0.021164415	0.074080945	0.311964275	0.60252714	0.48614453	0.29540348	0.34468174	-0.381724365	0.5086112	0.026269436	-1.7535236	-0.49346733	0.052652835	-1.00585295	0.370921615	-0.212160112	-0.108807085	-0.16262245	-0.548219215	0.20391655	-2.6988077	0.68855525	-1.12753035	0.10406828	0.56790495
ACSL1	-0.035625458	0.14900208	0.97997046	0	1.602273	-0.8495798	-0.55338	1.637228	-0.034391403	-0.5191488	0.82232475	0.96158886	-0.073002815	0.10954857	0.48115158	1.2271414	0.14764023	-0.12146187	0.30660534	-0.42061424	0.12463474	0.10342789	0.028577805	0.40792084	-0.07971382	-0.21725178	0.7301445	-0.656291	0.66568565	-1.1044827	1.4574308	-0.1756525	0.40722275	1.325243	0.03155899	0.282485	0.71946716	1.2231293	-0.37613106	0.9278889	0.180336	-0.34599113	1.5772076	0.7433348	0.6420975	1.8147326	-0.058506012	0.18261051	-0.13010979
ACSL3	-2.6236224	-3.376312	-3.1812832	1.2788944	1.61731005	0.471199035	-0.03064728	-0.67588473	1.48233225	1.1449218	-0.772995	0.9887023	1.759212	0.29312086	1.189487	-0.9966731	-0.7624378	-0.538392075	-0.378561485	1.22740222	-0.468693735	0.28550291	-0.56726121	0.24840544	-0.57859421	0.154177175	-0.707616785	-0.434429155	-0.353020193	0.653346535	0.2913589405	-1.2993436	0.026093483	0.81637955	-0.452829835	-0.51538707	1.33699845	0.76882935	-0.395495415	0.63454485	0.6887331	1.8773265	0.237510205	1.108437065	1.3594613	-0.44748404	0.0122461315	0.099351405	0.4301896
ACSL4	-1.0494275	-1.2241096	-0.47690105	0.3260126	0.31692028	0.10634422	-0.09042549	1.1574287	-0.51425076	-0.7033644	-0.3317852	-0.33844662	-0.16814232	0.41003036	-0.2661047	-0.11914444	-0.45746326	-0.2189846	-0.54399395	0.18866825	-0.046720505	-0.45635986	-0.25509262	-0.008836746	-0.6429491	-0.171422	0.2501626	-0.3130784	-0.883338	0.100177765	0.13668156	-0.57596016	-0.013929367	0.66751194	0.17041302	-0.32105446	-0.23528194	0.6925497	0.12251949	-0.005087853	0.47458458	-0.049764633	0.43866444	-0.32424545	0.3940525	0.7112446	0.19594383	0.38266087	-0.8407879
ACSL5	-0.048831463	-0.5469661	-0.3611858	0.8371215	0.6079221	-0.07276964	-0.42509413	1.8604217	-1.1042533	-0.26421833	0.7505398	0.037364483	0.01244545	0.03183651	-0.05104351	0.56640196	-0.7248678	-0.724205	-0.12880564	0.09276295	0.23240805	-0.23364401	0.14317751	-0.48885298	0.5993781	0.34959173	0.30521202	0.12607002	-0.9043217	2.1717863	0.050177574	-0.5326834	0.30587292	0.12178421	-0.29749203	0.64461136	-0.49031258	1.0328813	1.2075143	0.23059654	0.2153821	-0.40082264	0.97379637	-0.036999226	1.244082	1.1065683	0.50558186	0.42069435	1.3341165
ACSL6	-3.5678253	-3.1120062	-3.4375582	-1.2543983	-1.9340458	-0.12176514	-0.40628815	-2.4072742	-3.1384454	-1.4574308	-3.1014776	-0.32328033	-1.623579	0.54477787	-0.596261	-3.4289217	-1.0849447	-3.196413	-0.25669384	-4.3939433	-0.47525692	-0.14216995	-0.07725716	0.90521526	-0.41230583	-1.1859188	-1.6600995	0.13669014	-4.985507	-1.3848176	-0.6892443	-2.554326	0.73129463	0.18349648	-1.540081	0.37614822	-1.2527618	-0.008824348	1.4745092	-0.5998459	-0.46195507	-1.2783976	-1.5923901	1.2847452	-0.70360184	-1.6328421	-0.03836155	0.49044895	-1.9240332
ACSM1	1.4155884	1.4090614	2.5209966	0.29079914	-0.30007458	0.006814957	-0.4858079	0.5524411	-0.15197563	-0.23245192	0.9846287	-0.24088001	-0.17918777	-0.090530396	-1.0840878	1.3685021	0.082210064	-0.30663824	0.03255081	-0.04910803	-0.72288513	0.25664377	-0.016596317	0.50366974	0.10890293	-0.7447505	2.837737	-0.3661189	1.1161017	-0.14005947	0.5708184	-0.004114151	-0.10801506	-0.2789755	0.119977	0.23471117	-0.17917585	0.27305937	0.58154106	-0.055850506	0.13811064	-0.1988697	-0.29992247	-0.27402782	1.2637334	0.24528837	0.20874739	0.11840725	-0.057819843
ACSM2A	1.99450325	1.05431557	2.5064669	0.087412117	-0.70822145	-0.52119851	-0.675967695	0.604912275	-0.106725215	-0.35823512	0.98129725	-0.46203637	-0.45330238	-0.10317421	-0.91475393	1.55876995	-0.05791425	-0.203695775	0.049295425	0.025301455	-0.471761715	0.073932645	0.04634118	0.45917487	-0.126542805	-0.66066766	1.39870572	0.21459508	0.4526441	0.1822619425	-0.1804788	-0.153170584	-0.40409757	-0.42926145	-0.01391506	0.104636195	-0.336593385	-0.442998885	0.03649211	-0.592802765	-0.167482375	-0.61055231	-0.558435435	-0.518648385	-0.23747253	-0.04774451	-0.18666649	-0.024610281	-0.58723975
ACSM2B	1.5040202	1.1807423	1.7290273	-0.24377632	-0.86729527	-0.8226619	-0.2216835	0.38631248	0.18096733	-0.65130043	0.93383026	-0.43015766	-0.60535383	-0.28840828	-0.8744116	1.3352518	-0.2806425	-0.32444382	-0.35579967	-0.11293602	-0.03680706	-0.04155636	-0.15910149	0.46412516	-0.2859192	-0.49816608	0.31097126	0.8011689	1.6244841	0.2053132	-0.4558363	-0.045160294	-0.1850872	-0.23606777	-0.29222393	-0.20949507	-0.032707214	-0.097828865	-0.035510063	-0.35699272	-0.14138412	-0.5894308	-0.091275215	-0.2692089	-0.1489296	-0.16563416	0.115903854	0.03843212	-0.3773489
ACSM3	1.8742704	1.4603715	2.2243023	0.24945927	-0.5079498	-0.75872135	-0.49865484	0.9364042	0.17711449	-0.1870718	1.3769579	-0.29436016	-0.37536526	-0.041728973	-0.6944494	1.8098574	0.07866478	0.1237154	0.05557537	0.14647484	-0.2539978	-0.03132677	0.06902981	0.68884563	0.001459122	-0.35075903	3.4881682	-0.12594318	0.539258	-0.5711117	-0.2876649	0.044822693	-0.31426764	-0.4933343	0.07207012	0.23548079	-0.003073692	0.03903103	0.13458633	-0.65727186	-0.194201	-0.57486343	-0.4831667	-0.2881565	-0.09228134	0.16510773	-0.15859318	-0.18275881	-1.2117724
ACSM5	-0.120514566666667	-0.02756006	1.34018086666667	-0.0904197693333333	-0.3971839	-0.0718733466666667	0.650876533333333	0.102106251666667	-1.57756675	-1.23782525666667	-0.220679908333333	-0.636999296666667	-1.38588375666667	0.21986724	0.15311003	0.276015266666667	-0.7647675	-1.54639066666667	0.514554193333333	-0.787037533333333	0.456478926333333	0.73368773	0.333346366666667	-0.100606916666667	0.010176021	-0.38809236	-0.844628156666667	1.05733252	-1.59727713333333	0.68634621	0.580385842666667	0.112990060333333	1.0624973	0.59947506	-0.242415109	0.58109172	-0.691960011	-0.0693291033333333	0.115660028	-0.235015868333333	0.542127133333333	-0.18867302	0.08699211	0.235710776666667	-0.54471238	-0.267694154666667	0.00631284666666667	-0.0547904966666667	0.256775375666667
ACSS1	-0.019287345	-0.7604834825	-0.88722585	-1.09487677	-0.67915105	-0.263775348	-0.61899423	-1.4849551	-1.0753262	0.204502345	-1.554629315	0.323383335	-0.787650825	-0.67438888	-1.37847805	-1.624703875	-0.0552530285	-1.4484618	-0.70319367	-1.7516508	-0.59486295	-0.85778165	0.26620698	0.0329988	-0.93572095	-1.3555255	-1.1692841	-0.730892885	-0.247274638	-1.87912825	0.95297265	-1.2017689	-0.33615946	0.7587173	-1.58251883	-0.182991027	-1.90485715	-0.653311715	-0.9361186	-1.6543951	-0.623592385	0.111849545	0.13230156	1.989804	0.42974496	-1.61226175	-0.86819625	0.006821875	-1.63978365
ACSS2	-0.06871605	-0.438604369	-0.092808485	-0.12523675	-0.05239153	-0.2820549	-0.27008343	-0.0982523	0.354046105	0.281637905	-0.05354165	0.47214483	0.6422913095	0.348953485	-0.0698626	-0.2318873395	-0.433754925	-0.204944385	0.2008457175	0.51225115	-0.153614045	-0.491541385	-0.637120235	0.160927055	-0.298678155	-0.151277542	0.8607323	-0.59034848	-0.05204916	-0.7076342	1.2556922	-1.33690215	-0.31787013	0.55745292	-0.001080275	-0.224841115	-0.199237105	-0.42826153	-0.40221548	0.307017575	0.028677225	-0.740630375	0.212347748	-0.146253348	-1.07922865	0.24777627	0.11411024	0.0929126735	0.461140875
ACSS3	1.1473522	1.1806908	1.2697673	1.3488331	2.3842096	1.4143505	0.7106571	1.5221853	0.546772	2.2776527	2.0506296	-0.40437174	3.5366554	0.73440933	1.4877348	1.6256804	-0.17342567	-0.21434641	1.224246	2.4765396	0.14812517	0.22647142	-0.47114992	0.3544855	1.5661898	2.1108713	1.196599	-1.1829524	1.4704475	0.8440819	-0.41510963	-0.41634178	-1.1691442	-0.017816544	0.64754295	-0.095774174	2.1154718	2.1416683	1.4219389	1.9100742	0.561811	2.6151447	1.515482	1.42768	-1.2174244	2.636261	1.7360134	-0.11652279	-0.35876226
ACTA1	0.8415966	0.821527	1.3333144	-0.39204836	-0.8438711	-0.5783658	-0.6085043	0.5333872	-0.1777935	-0.2326889	0.627583	-0.6333947	0.87986183	-0.11339569	-0.97611856	0.81892586	1.128274	0.3127575	-0.141078	-0.63385534	-0.81454897	-0.15492105	0.4132328	0.79467154	-0.42563915	-0.7504859	-1.3104978	0.80160284	-1.3627009	0.14353609	-0.3753786	-0.11858702	-0.60272837	-0.2775011	-0.25121784	-0.1296978	-0.57380104	-0.38687038	-0.12149334	-0.66341066	0.093942165	-0.3048067	-0.4486022	-0.51692724	0.102119446	-0.15444326	0.3649931	0.3636284	-0.45274115
ACTA2	-3.1347213	-0.06035614	-0.78137493	1.1982355	1.0786657	-0.7333889	0.050992012	3.536645	0.86235523	0.20217896	2.814664	-0.90129566	2.9050398	-0.8579292	-0.38030338	2.6687384	-1.3966417	1.9534807	0.86655045	2.0797787	-0.24918461	-0.98615265	0.01748848	-0.746294	0.46217918	0.37884903	0.66544724	-1.7488317	1.0715189	0.82787704	0.12176132	0.9547882	-0.062048912	-1.2095089	1.342535	-0.31127644	2.1358566	2.265254	0.16357136	1.9814892	1.2147675	-1.2595682	0.75585365	-1.5987549	-1.4766207	1.2662344	1.6793013	0.080311775	1.9543877
ACTB	-0.28625085	0.4214179425	-0.4722049325	0.44810891	0.42773222325	0.07020211575	-0.01766753	0.6263170325	0.3679614085	0.15132426925	0.7229955275	-0.1600706575	0.4741880925	0.00185322925	-0.1109294885	0.30008411875	-0.1103823225	0.28164934375	-0.035522461	0.7049737	0.2751052385	-0.1440713425	-0.256118535	-0.5637967525	0.1745197775	0.330839395	0.21340228	-0.5372600525	-0.023378372	-0.23154520875	0.06473279175	0.134699346	0.13147711825	0.06922817475	0.6317942025	0.2208797915	-0.082924127	0.331437362	-0.0353477025	0.567067151	0.07331562	0.281822445	0.7507898825	-0.03996730125	-0.1360545125	0.5385763625	-0.0073373275	0.266365295	0.2972273825
ACTBL2	0.8750582	0.7497654	0.25485945	0.36292648	0.30150795	-0.27879333	-0.2486496	1.2262125	0.32147026	0.09580231	1.3414459	-0.5721731	0.1995163	-0.25361633	-0.19422626	1.2809696	-0.07636833	0.14709473	0.11198139	0.57586193	-0.0970459	-0.15304565	-0.09617996	0.059827805	-0.0312891	0.18900204	0.4241953	-0.5499096	0.09402084	-0.14840126	0.1920023	-0.021383286	0.2194109	0.071401596	0.69766235	0.43666077	0.10619736	-0.12115669	0.236269	0.5356941	0.093764305	0.16961479	0.3948698	-0.26625156	-0.41656113	0.54724884	0.2541418	0.5375271	0.3282385
ACTC1	-0.26715755	0.523787505	-0.2490201	0.199319845	-0.055171485	-0.15619755	-0.27807712	0.951785085	0.509677885	-0.00182866999999997	0.89813423	-0.56615162	-0.32496688	-0.048113825	-0.390504835	0.656898025	0.16495514	0.346648215	0.0392303465	0.2536926	-0.462909215	-1.0781336	-0.26160574	-0.27487802	0.261382105	0.1578784	1.703436625	-0.70204138	-1.298480305	1.03118925	-0.1946177575	0.64151428	-0.13801001	-0.202288625	0.33463477	0.334293845	-0.18192625	-0.539264675	0.390038965	-0.00942370000000005	-0.146941665	0.091125965	0.09042882	-0.32066774	0.1753297	0.180408	0.222284315	0.271957885	0.28281595
ACTG1	-1.51839796	-0.436623563333333	-0.9114	0.583683646666667	0.19926135	0.450350116666667	0.0791460666666667	0.396034556666667	0.816406256666667	0.190485	0.303641641	0.238258043333333	0.908224106666667	0.100039163666667	-0.132699967333333	0.195221902	0.212559064666667	0.755535746666667	0.211125058666667	0.837505656666667	0.124644914666667	0.235417683333333	-0.02050018	-0.87498855	0.380842843333333	0.66633162	0.225397426666667	-0.237167993333333	-0.0470873516666667	0.0803260813333333	0.00940608933333333	0.28004201	-0.19296519	-0.112852731333333	-0.269608186666667	0.243922864	0.267384212	-0.0106210716666667	-0.289989153333333	0.573859215	0.10654068	0.13439306	0.436627381	-0.112129844666667	-0.506360366666667	0.503320686666667	0.583436023333333	0.271474203333333	0.264149349666667
ACTG2	-0.5954938	1.1330795	0.713644	0.15731812	2.0652666	-0.4027729	0.7578888	5.3782816	1.6915741	0.9349785	4.537402	-0.24592018	3.9565973	-0.08093357	0.5127506	4.9151278	-0.652483	1.50527	2.5244093	2.3791828	-0.05286789	-0.05956459	1.7303572	-0.09463978	2.2198305	-0.040118217	-0.500226	-1.5143232	1.4705029	1.2144566	1.0540934	1.7883606	-0.59375286	-1.4359388	1.6803703	-0.7813101	4.1906796	4.0871105	0.6154232	1.5635834	-0.6998768	-1.1103525	0.8751898	-0.7376175	-1.2793665	2.928875	3.3719406	0.85831547	2.1972475
ACTL6A	-0.1135416	0.3342104	-0.20045519	-0.13881493	0.54299164	0.35317802	0.5662279	-0.010269165	0.45341492	0.64856243	0.034031868	0.27701473	0.5538435	-0.23531342	0.48324776	-0.067219734	0.4334793	0.824214	0.035183907	0.1687727	0.19926548	0.40891647	0.15206337	-0.80231285	0.71487045	0.005262375	0.3538208	0.23497963	0.40366077	-0.20662212	0.15739632	0.88789177	0.24736214	0.002286911	0	-0.26202202	0.4789095	0.6041384	0.26544285	0.5556221	-0.27191734	0.4251938	0.48510265	0.30839443	0.72247314	0.2926712	-0.2473402	-0.39465904	0.6659126
ACTL6B	1.2118626	2.079668	1.8084931	0.010365486	-0.98511505	-0.853549	-0.9296951	-0.11006355	-0.20347881	-1.2524462	-0.019580841	-0.9933357	-0.68795776	-0.3097496	-0.8547468	0.4835148	-0.38241005	-0.590497	-0.3090582	-0.36446857	-0.6191845	-0.4069767	-0.392766	1.0525827	-0.29850388	-0.7705059	0.3403325	0.550756	-0.4907341	-0.123790264	-0.81964207	-0.8073244	-0.7723446	-0.94416714	-1.090725	-0.2524891	-1.213315	-1.5739603	-0.52351665	-1.4789162	-0.15685844	-1.5928669	-1.4108663	-1.4625635	-1.4207325	-0.10858154	0.040017128	0.022194862	0.11896896
ACTL7A	1.098218	1.2705517	2.0721073	-0.80645514	-0.68089676	-0.1790514	-0.35646868	0.2671666	0.22700977	-0.23136568	0.7780986	-0.22718859	0.13602352	-0.06296444	-0.57411623	1.7502742	0.13003302	-0.2998085	0.2839861	-0.9543295	-0.36765337	0.40670586	0.19910717	0.38263798	0.2665391	-0.3691578	1.5831442	0.6085572	-0.383955	-0.49159765	-0.3737898	-0.3065052	-0.22465706	-0.40186834	-0.053681374	0.29965687	-1.142251	-0.61844444	-0.4336996	-0.39452028	0.34846687	-0.34953165	-1.486341	-1.04387	-0.9713249	-0.34961033	0.34750843	0.38986015	0.43752003
ACTL7B	2.1018133	1.5139418	2.5030427	0.11094284	-0.74777174	-0.6949506	-1.0622654	0.39220238	-0.068734646	-0.49651194	1.1679993	-0.3798151	-0.04033041	-0.1327939	-0.8684077	1.7156243	0.05756378	-0.2448554	0.054215908	-0.08051729	-0.21452618	0.15407419	0.046290398	1.2223883	-0.17180157	-0.31403446	1.2462473	0.33108473	0.22248697	1.212573	-0.261981	-0.19758034	-0.33460236	-0.40881586	0.31422663	0.12582064	-0.24710178	-0.26107264	-0.16414165	-0.31236935	0.17973518	-0.41002464	-0.3016429	-0.32141733	-0.3202839	0.0882225	0.15087605	0.029495716	0.25184965
ACTL8	1.5800099	1.2521863	2.426683	-0.11874628	-0.8831229	0.100016594	-0.8018398	0.16356468	2.1865034	-0.29296255	1.1306105	0.8648443	-0.22581768	-0.27352238	-0.73155165	1.7147431	0.42440367	-0.34160614	0.14002037	-0.3485675	-0.11837435	0.15097237	-0.18444729	0.8879056	-0.34369326	-0.26296997	0.9432702	0.63606215	0.061020374	-0.89430666	-0.09471369	0.094269276	-0.068701744	-0.1044116	0.21051264	-0.06814861	-0.75943136	-0.14034224	0.24226904	-0.5884218	-0.002301216	-0.19568014	-0.4841795	-0.9399853	-0.6999879	0.10301399	0.56824636	0.5270796	-0.41593552
ACTL9	1.0846825	0.9333625	1.9164133	-0.259274	-0.61749077	-0.47703123	-0.63887453	-0.08151007	0.05238676	-0.40951347	0.8735552	-0.49379492	-0.20498991	-0.29551792	-1.0028353	1.3217607	-0.067000866	-0.38805103	-0.06526995	-0.070652485	-0.62811327	0.21784067	-0.001403332	0.45090675	0.043182373	-0.47817516	5.233068	-0.541409	0.6529403	-0.54869175	-0.2233262	0.082695484	-0.4469719	-0.28359795	-0.022864342	-0.06617975	-0.4864378	-0.39241505	-0.13588858	-0.45091057	-0.12809324	-0.38489676	-0.36361837	-0.2230897	-0.5766978	0.1252656	0.25512218	0.16072083	0.3023157
ACTN1	0.541416165	0.372519495	-0.19946575	1.12242985	0.9744954	-0.20709276	0.7711997	2.1317348	0.75251675	1.48335505	0.80240012	-0.380209925	2.16725965	0.80046417	1.833498	2.1741915	-0.26635456	1.11643835	0.8488555	2.32808065	1.18862725	0.204557895	0.198366165	0.253656865	1.17380715	0.64199495	0.188493725	-1.32230855	0.284723755	0	-1.8426895	1.24669075	0.154496195	-1.4323945	1.401278	-0.75629712	1.9556799	0.5800743	1.50495145	1.2569561	1.3319473	-0.0363345145	1.4047875	-1.9700613	-1.3157692	3.025033	1.28449155	0.18146086	1.4150734
ACTN2	0.4449787	-1.226573	1.4014525	-0.9392128	-0.23663998	-0.3895464	-1.4359474	-2.0409393	-5.523284	0.46841717	-1.5769577	-1.2757978	0.49007607	0.2631712	-0.6898174	-1.3827372	0	-3.1311998	-0.38125706	-2.2234125	-0.42504692	0.53442955	-0.34507084	0.5324249	0.4294281	-0.36241913	-2.9905882	0.38406277	-2.854895	-0.38636875	1.4624586	-0.026227951	0.28749466	0.9769373	-1.5349026	1.585578	-0.923193	-1.4258585	-0.018342972	-0.6893606	0.13429356	-0.07014179	-0.90721035	-1.2035389	0.65388966	-1.3052769	0.15684128	0.40342236	0.6126585
ACTN3	0.9343524	0.91353464	1.703989	1.3118162	1.2267466	0.41265202	0.4211464	1.9859934	0.22657299	1.3237219	1.1458111	-0.7804413	1.0336599	0.32948828	1.7214651	1.8189607	0.14290714	0.84248495	0.61775875	1.5229607	0.31250572	0.22567844	0	0.29337454	0.5445223	0.8786969	2.8238664	-0.6122718	-0.3469715	-0.9963269	0.15782356	0.85122347	0.57668114	0.25815916	1.4407678	0.8595686	0.87750435	-0.20071602	1.0033822	1.0089035	1.2882466	0.4129753	0.4111805	-0.61349773	-0.5237875	1.8630781	1.5810556	0.92353153	1.3926086
ACTN4	0.303505432	-0.3303837925	-0.037710425	1.3182721	1.9529453	0.05939627	-0.28573942	-0.070775985	0.431370265	0.151576045	0.162127018	1.0530877	1.52219005	0.596345425	0.86567925	0.080637455	-0.389196635	-0.361837393	-0.43916105	0.495192525	-0.107191085	0.18556833	-0.271648405	-0.00844741	0.026657103	0.63216257	1.00829122	-0.36062479	0.53025007	0.77857876	-0.055594682	-0.021959785	-0.25688934	1.20986225	1.2933216	-0.2150907505	1.11842967	0.346990585	-0.496611365	0.214643005	0.7517562	1.06881095	0.53797245	0.1986022	0.36547136	0.40335989	0.04987454	-0.1546397255	0.347436897
ACTR10	-2.59432585	-1.5536332	-2.3237326	-0.44606972	-0.1157197975	0.0490512845	-0.424049385	-0.310222145	-0.54350615	0.22976494	-0.9988742	-0.33356476	-0.1198091525	0.089553835	-0.096423148	-0.907963755	-0.398104675	0.042425633	-0.53174353	0.13296938	-0.03468275	-0.084819794	0.231345655	0.1648139965	-0.58918905	-0.032438275	-0.72271061	-0.03723669	0.157346725	-0.215055945	0.09373188	0.021053792	-0.052543639	0.186163425	-0.6346736	-0.228779795	0.308271885	0.116527555	-0.123830797	-0.151114465	0.109078885	-0.0365014075	-0.333964345	-0.96549605	0.0944862375	0.39948845	0.103735922	0.072393894	0.36895895
ACTR1A	-0.82900206	-1.27768244666667	-2.18791896666667	-0.469555866666667	-1.01140023	-1.28372353333333	-0.0172484716666667	-0.3512799	0.186115263333333	-0.752808886666667	-0.955332133333333	-0.544198367	-0.791508666666667	-0.541561113333333	-0.7897288	-1.36428961	-0.259794553333333	0.503020913333333	0.254318873333333	-0.77038958	-0.07271417	-0.43430932	0.11924553	0.00800355266666667	-0.50274435	0.0581337616666667	-0.529124573333333	0.351045606666667	-0.215016046666667	1.4768464	-0.0877847666666667	-0.325597766666667	-0.475802743333333	-0.374844226666667	-0.94829621	0.262804348333333	-1.46274123333333	-0.701007836666667	-0.616618163333333	-0.105309486666667	-0.277180663333333	-0.687108683333333	-0.630348213333333	-0.606019666666667	0.0421819693333333	-0.270915356	-0.45142651	0.0141903546666667	-0.413056686666667
ACTR1B	-2.693221	-1.4776506	-2.2210832	-0.55137825	-1.5066681	-1.0597382	-0.6793442	-0.5666275	-0.8718357	0.123241425	-0.43226814	-0.8802128	-0.749897	-0.90848064	-1.2123213	-0.8706808	0.39396954	-0.96872807	0.16212654	0.16094208	0.486804	-1.2067966	0.4770794	0.55954456	-0.012634277	-0.5478573	-0.33500576	-0.014848709	-0.7106638	-0.03156376	-0.21805763	-0.42812538	-0.94765186	-0.26116562	-0.8907461	0.19291782	0.06686878	-1.580306	-0.9483099	-0.9952936	-0.8514929	-0.8904848	-0.25580025	-0.7259283	-0.5715561	-0.49203205	0.1500063	0	-0.24012375
ACTR2	0.10195615	-0.0586846	-0.63162042	0.608910085	0.944622985	-0.027413845	-0.020775315	1.0889492	0.249668595	0.610465035	-0.09143925	0.57156992	0.41379165	0.386589045	0.82902147	-0.13456393	0.397330285	0.169373985	0.4139452	0.512125975	0.3251924395	0.03837586	0.3008656495	0.18552994	0.065327165	0.82073595	0.354956865	-0.1088309315	0.225070475	-0.2071263725	-0.08311653	-0.785415185	0.54193305	0.315194605	0.532811645	0.3390288495	0.2547540675	0.7890172	-0.345627785	0.032307625	0.41225147	0.60866025	0.370404245	0.218533518	0.093751425	0.95957993	0.58640193	0.192498685	0.54216672
ACTR3	-0.577469206666667	-0.76131915	-1.65901388333333	0.5661583	0.959526066666667	-0.095055898	0.581608133333333	0.34249114	0.84784508	0.655155173333333	0.347070372666667	0.78094259	0.72504775	0.123142242333333	0.708200136666667	-0.341566087	0.308466276666667	0.959198	0.03332615	0.757343933333333	0.488659866666667	-0.108948707666667	-0.145920115666667	-0.2611688	0.02515634	1.15733303333333	0.4970986	-0.399145126666667	0.0342229216666667	0.547504433333333	-0.17239475	0.4467853	0.306340536666667	0.194154423333333	0.785678853333333	0.129217466666667	0.90338295	1.17776013333333	-0.421900746666667	0.410340306666667	0.375075656666667	0.784257576666667	0.677681293333333	-0.150340396666667	1.09574636666667	1.12013625	0.42453957	-0.0610609056666667	0.842103016666667
ACTR3B	-1.05552245	-0.316558135	-0.068563935	-0.81530237	-0.2809701	-0.423721565	0.36334658	-0.4360795025	0.37243414	0.54645777	-0.309783455	-0.37976313	-0.38404346	0.523295865	-0.239435675	-0.300753835	1.10050633	0.443686	-0.099365715	-0.41314864	-0.45886326	-0.9499316	-0.166079045	0.75030468	-0.5264423	0.23630668	-0.288649795	-0.19278407	-0.508055935	-0.339603425	-0.33117055	-0.401468025	-0.43030023	0.514678	0.6915021	-0.76659225	-0.49407959	0.72854377	-0.462059975	0.299429895	0.22775627	0.06376839	0.391562935	0.1026511	-0.2494070515	-0.438615562	0.05618787	0.668766975	-1.11939
ACTR3C	0.8780036	-0.1864419	1.561789	0.37988615	-0.67731285	0.1019578	0.3333459	0.88387394	0.4658556	-0.7185588	1.2019367	-0.19839	-0.8892884	0.7158308	0.5282612	0.8829298	0.62798405	-1.1466122	0.2699828	0.25125074	-1.3326173	-1.0512695	0.28675652	1.1214194	-0.98103523	-0.3750124	1.2411513	0.010426521	-1.2453237	0.49795341	-0.13264894	-0.4948969	-0.7380476	0.34037495	-0.018072605	-0.39980173	-0.5221739	1.1318045	-0.13701963	-0.88544893	0.4739399	-1.1201434	0.2521963	0	-1.4029455	0.23593426	0.7977605	0.67484856	-1.0319924
ACTR5	-0.33294392	-0.35111427	-0.24116278	-0.9187107	-0.6127596	-0.6677275	-0.40915108	-0.46228886	0.13150787	0.69337654	-0.7629013	-0.6591873	-0.29810715	-0.7878895	-0.70065784	-0.18321466	0.5497999	0.2533846	-0.004969597	-0.2027998	0.06890297	-0.7213669	0.5261059	-0.26220512	0.10022831	-0.4947672	0.41834974	-0.13108492	-0.05579853	0.09627199	0.23423576	0.79068565	-0.41609573	-0.070693016	0.28383446	0.5942087	-0.007935524	-0.3430357	0.24402428	0.27732182	-0.7057004	-0.13641167	0.24302673	-0.4012556	0.3987751	0.0710907	-0.19014454	0.20186901	0.1907959
ACTR6	-2.6059833	-1.5173979	-2.53898	-0.6909523	-0.10099316	0.3584051	0.10290432	-0.8254795	0.4632206	0.5978813	-1.0003328	1.0332747	0.47019958	0.13216305	0.06644821	-1.4427662	-0.14806175	0.51396847	0.16094398	0.013456345	0.032758713	0.37612343	-0.3227768	0.067414284	-0.3282652	-0.669096	-0.6861181	0.008036613	-0.22336769	-0.40457726	0.7122822	0.17974567	0.49075413	0.23132515	-0.21931458	-0.39802837	-0.088850975	0.3385687	0.12989998	1.0107975	0.30479527	0.17533398	0.14584064	0.33098125	0.44396877	-0.36903763	-0.23582077	-0.058347702	-0.69656277
ACTR8	-0.64330341	-0.82603884	-0.9384508	0.009510515	0.2658834475	0.33038427	0.138923646	-0.09574985	-0.039545535	-2.91843745	-1.0121863	-0.92523288	0.365361685	-0.03742886	0.38181496	-0.650417815	-0.33357667	0.220964425	-0.003283025	0.011968615	0.026345255	0.164035321	-0.126993659	-0.57678342	-1.04901813	-0.66044282	0.25388314	-0.361785655	1.02884055	0.140205385	-0.06191253	0.4733305	0.24432659	0.442114353	-0.1431674975	-0.062672616	0.02080059	0.2154917715	0.11217022	0.211246008	-0.664639464	-1.24521587	0.50378895	0.53696536	0.69246769	-0.263209335	0.031382565	0.104106905	0.034741405
ACTRT1	1.9200692	2.006258	2.5468574	0.33699656	-0.5134773	-0.44717312	-1.1067524	1.0972409	0.35499668	0.014080524	1.4742041	-0.1565361	-0.09982777	0.12490082	-1.1215606	1.5565624	0.17701817	0.089672565	0.32605028	0.24474192	-0.72426176	-0.085413456	0.09707165	0.3064108	0.09496546	-0.19036055	2.3850975	0	1.5247006	0.3804636	-0.88260746	-0.13138151	-0.60118484	-0.68228626	0.39279795	0.12768126	-0.25733423	-0.2211461	0.10560036	-0.36812973	-0.05922222	-0.15306187	-0.51505136	-0.39104414	-0.08415747	0.27512407	0.3264947	0.17313814	0.453588
ACTRT2	1.5315075	1.0938826	2.1796756	-0.031778812	-0.9349785	-0.059775352	-0.5038786	0.43041992	0.038188457	-0.22022676	1.0118556	-0.43612623	-0.051657677	-0.05944538	-0.4957466	1.9424996	0.39106083	-0.07300663	0.26522493	-0.9735508	-0.5299983	0.21541643	0.000183105	0.743927	0.03687334	-0.86627483	0.59340096	0.061158657	-0.39295435	2.4285045	-0.37658024	-0.16675186	-0.51114273	-0.43498278	-0.14127064	0.18829536	-0.18484306	-0.56958485	-0.2116723	-0.36721945	0.027376175	-0.26872587	-0.69703627	-0.09372187	0.14731455	-0.25219393	0.13799572	-0.20599365	0.01563692
ACVR1	-3.6766596	-4.07012	-2.8148422	1.104702	0.8422861	0.18760681	0.59334564	0.21045971	0.7786131	0.12008095	-0.15147114	0.5652447	0.6742382	-0.07377052	0.5959339	-1.086596	-0.425807	-0.104400635	-0.1615448	0.6271477	0.23400974	0.38034916	-0.22531033	-0.81045246	-0.10032654	0.65223503	1.1553001	-0.068014145	1.3355818	0.32093716	-0.30294895	0.055153847	0.30516052	0.31437397	1.2852259	-0.13531017	-0.004880905	1.0600529	0.5983238	0.45242023	1.1214247	1.4465322	0.76572895	1.0632477	1.5343142	0.19362736	-0.3530836	-0.6238241	0.6794882
ACVR1B	1.060765975	0.9551201	1.45654585	-0.200967785	-0.70094109	-0.594904185	-0.15655923	0.36669755	0.0114634035	-0.26843762	0.829378835	-0.375494	-1.02134655	-0.0578937565	-0.701644675	0.782414435	-0.355580557	-0.54257584	-0.142371178	-0.059389115	-0.868588185	-0.52575829	-0.1209287665	0.33499908	-0.811798115	-1.084949475	-0.22792816	-0.017050028	-0.901453	0.127262593	-0.20748973	-0.0002861025	-0.15993977	-0.28739643	-0.0279111875	-0.459424255	-0.2647590615	-0.18218589	0.0654058465	-0.52060485	-0.415042625	-0.61100459	-0.545242065	-0.291222575	-0.59060003	-0.29383421	0.092169764	-0.028075455	0.037648675
ACVR1C	0.398280615	-0.05552317	0.195394275	0.28304315	-0.376556165	0.68795775	-1.2596221	-0.452000375	-1.28566935	-1.5757005	-0.269913195	0.04399085	-1.6693592	0.38281727	-1.17538045	0.0706768035	4.18056065	-1.3592973	-0.51213765	-1.4527428	0.00146818499999999	-0.339974165	0.72045495	2.22674135	-1.39350535	-1.56921815	-1.733358125	0.99890135	-1.87292795	0.38770367	1.9285817	-0.952703735	-0.4699831	1.38912675	-0.798627625	0.01333046	-1.0102837	-0.418595075	-0.52808453	-1.72997025	2.09958795	-0.62485815	-1.485744	0.58519865	-0.505010365	-1.1103003	0.81845902	1.22548245	-1.93494225
ACVR2A	-0.103722095	-1.2388091	-0.075330734	0.4343109	0.61766815	0.28726864	0.2703061	0.34234953	0.5603771	-1.655313	0.06869888	-0.77997446	-0.04262352	0.07197523	0.5332155	0.28728724	0.41725588	0.26879835	0.13129902	0.42305136	-0.011248589	0.37526274	0.09101868	-0.1989603	-1.3951044	0.7670145	-0.33952856	0.28271866	0.24275017	0.9931941	-0.033197403	1.1798906	-0.27771044	0.32095385	0.86689377	0.49946547	0.23501492	0.34612703	0.34297514	0.5301304	-0.014928818	0.568264	0.4387474	0.35825777	1.5434093	0.033937454	0.28885317	0.23966694	0.71324253
ACVR2B	-0.749540966666667	-0.922982233333333	-1.20158432966667	-1.0650002	-0.523415716666667	-0.567049673333333	-0.60821756	-1.21797513333333	0.464809576666667	-0.423670290666667	-1.34072608	0.271329086666667	-0.811122903333333	-0.17531888	-0.574905246666667	-1.00176	-0.20789226	0.38036045	-0.72734499	-0.916527266666667	-0.0392204913333333	0.28079907	0.364834936666667	-0.61354542	-0.811966583333333	-0.49665578	-0.971871698	0.390129733333333	-1.4301645	0.627599383333333	-0.00752258333333333	0.719169766666667	-0.0358986846666667	-0.255961586666667	-0.349617483333333	0.057078999	-0.14381615	-2.0397301	-0.782930686666667	-0.916426813333333	-0.63955641	-0.11043152	-0.761688536666667	-0.861349586666667	0.558049346666667	-1.6811355	-0.776451266666667	-0.00970125333333333	-0.425043903333333
ACVRL1	0.55388425	0.2445364	0.633506275	0.264980555	0.1600635	0.02502775	-0.46625615	1.46288775	0.08238983	1.2920091	0.57165025	0.085522175	1.2221365	-0.69209195	-0.423183205	-0.40306665	-0.2156744	-0.39025402	0.272269955	-0.445879935	-0.02507305	-0.364377505	-0.00382828500000002	0.277905465	1.2877216	0.89784528	-0.02279615	-0.731919775	1.32154392	1.1022303	-0.59203505	-0.132351635	-0.153558965	-0.917058705	-1.10707758	0.52130198	-0.178116785	-0.1358273	0.5575738	0.003923175	0.101730825	-0.471603157	1.02446773	-0.9531908	-0.45932388	0.96118953	1.22816945	-0.011167526	1.13212445
ACY1	-1.4985747	-0.8211098	-1.3880601	0.56110096	-1.092267	-0.7253876	0.41334057	-0.75089264	-0.76835537	-0.17232037	-0.8601465	-1.4613972	-0.107914925	-0.9351444	0.24419498	-0.993165	-0.08711147	-1.3502274	0.2918892	-0.24070835	0.38536644	-0.59482193	-0.2686653	-0.54966736	-0.0952034	-0.58448315	0.2779808	-0.23236084	0.25338936	0.157691	-0.56646633	-0.31387424	0.43648434	-0.3013382	-0.41953564	-0.5067282	0.21409416	-0.32339573	0.047603607	-0.9503279	-0.37507725	-0.92265606	-0.08627033	0.07242775	-1.1368532	-0.30720997	-0.75147915	-1.0265398	0.43795204
ACY3	0.4742155	0.15044117	0.99967384	-0.5669794	-1.236423	0.98181343	-0.30605698	-0.19294596	-0.40164948	-0.66545296	0.054828644	-0.88743544	-0.83371687	1.0982981	-0.4680338	0.64851236	-0.34088516	-1.0406046	-0.37673426	-0.514606	-0.692955	0.76132774	-0.3750348	0.6214471	-0.51308346	-1.19767	2.8820662	3.8717012	-1.4436331	-2.451314	1.7100639	-0.8004284	1.7816067	-0.37554932	-1.0748897	-0.7081752	-0.50709534	-0.28189373	-0.5841217	-0.8333206	1.5412788	-0.91910267	-0.64660454	-0.19641304	-0.90838957	-0.72007895	-0.5321679	0.1825881	-1.0982728
ACYP1	-1.0943127	-1.4007106	-2.131229	-0.27900314	-0.19882584	0.24014854	-0.17592525	-1.0866385	0.9009838	0.412179	-1.0249529	0.77250195	0.2334671	0.21895123	0.707531	-1.5405674	1.8763247	0.7211647	-0.81510353	-0.8963957	0.21984768	-0.014546394	0.6506376	0.54867554	-0.2783575	0.32129955	-0.8080883	0.91974354	0.2420044	0.48138142	0.57940197	1.0435133	-0.058506012	0.16943455	-0.22502422	0.58874416	0.59576225	0.4836607	0.65838814	0.19817543	0.06454277	0.098054886	-0.024651527	-2.0741549	0.82128716	0.3680439	0.11708546	0.1254654	0.26797104
ACYP2	-1.83006346666667	-0.382952533333333	-0.776244666666667	0.02652041	-0.23811436	0.423341116666667	-0.15222168	-1.0324189	-0.540828393333333	-0.011472702	-1.022592235	0.312446273333333	0.18118699	0.240491553333333	-0.0643189753333333	-1.39321868666667	0.245872513333333	-1.36280093333333	0.242084820366667	-0.80569268	0.101495106666667	0.668877283333333	-0.169176418333333	-0.301150003333333	-0.121544846666667	-0.752625146666667	-0.785771686666667	0.620145811666667	-1.47535706666667	-0.04110368	0.66142113	0.113647783333333	0.640048033333333	0.39124679	-0.676439926666667	-0.31177648	-0.576245946666667	0.550376895	0.0409434626666667	-0.632728896666667	-0.0451196	-0.37677892	-0.424558326666667	0.405170433333333	0.27271112	-1.36907068	-0.364361126666667	-0.140220008333333	-0.36556467
ADA	-0.6135597	-0.74584484	-0.6070657	-0.2462511	0.39942455	-1.5387383	-0.26653576	1.1773996	-1.159565	1.2596779	0.40274906	-0.12032223	1.1531935	0.3841324	-0.91056156	-0.7549925	-1.2484283	-0.2786312	0.17275524	-0.67607975	0.17637825	-0.028037071	-0.641304	-0.2961111	0.7642021	0.43132973	0.8049927	-0.39992523	0.97305775	0.10798836	1.0658569	0.10180092	-0.89830685	0.25709724	-1.0026093	-0.6670122	0.5015049	0.56157017	-0.13537693	0.28574657	-0.17583942	-1.5777082	0.58313274	-0.3190422	-2.0766258	1.0329914	0.4032688	-1.0528603	1.1616163
ADAD1	2.167447	2.0700197	2.4644494	0.56037045	-0.08512211	-1.030653	-0.41135406	0.6895561	-0.7363596	-0.36866856	0.25276756	-0.37128735	-0.23571777	0.3566084	-0.31473446	1.5318146	-0.12274265	-0.123348236	-0.1415472	-0.17655754	-1.1550641	-0.18582821	-0.5454025	0.45963573	-0.40133095	-1.0314636	1.8918176	-0.6383219	1.1739545	-0.19586325	-0.7129059	-0.13003445	-0.7200098	-0.6920595	-0.22981167	-0.6465168	-0.5080061	-0.36505032	-0.3013773	-0.8105383	-0.6569624	-1.1445255	-0.8079853	-0.974	-0.8260145	-0.28738022	0.45363712	0.13442135	0.29377842
ADAD2	1.2014751	1.4620533	1.4188161	0.3957014	-1.041542	-0.044636726	-0.7535944	-0.3647766	-0.90750027	-1.2325602	0	-0.552371	-0.83088875	-0.34580898	-0.51580715	0.24203873	0.12054348	-0.9818611	0.15162277	-0.63513374	-0.22617912	-0.32199955	0.005893707	1.8188581	-0.58495426	-0.49080467	-1.0669408	0.27492094	-2.726355	1.3903093	-0.50504494	0.06721306	-0.011366844	-1.1103354	-0.45542812	-0.61352634	-0.8687115	-0.42887306	-1.0544014	-1.0563612	2.277152	-0.6524687	-0.75317574	-0.12999535	-0.37910652	-0.53545666	1.020916	0.7839632	0.16713428
ADAL	0.671594313333333	-0.367916913333333	0.53302956	-0.345680075333333	-0.08435901	-0.28457976	0.0589601193333333	-0.282801468	-0.224529586666667	0.145283216666667	-0.533101093333333	-0.221973736666667	-0.703347206666667	-0.119328338	0.215334734	-0.159763966666667	0.36397521	-0.764539413333333	0.264880021666667	-0.453489616666667	0.12752978	-0.18542926	-0.148438453333333	0.22384294	0.3582066	-0.396233082	0.184786956333333	-0.05703767	-1.18480586666667	-0.186787604666667	-0.356752873333333	0.0143399253333333	-0.05478891	-0.19021336	0.376227063333333	0.47891299	-0.275961246666667	0.292671203666667	0.490691657666667	0.189765751666667	-0.281442006666667	-0.0186416233333333	0.028340021	0.633196686666667	-0.3591652	0.57966582	-0.314929643333333	-0.47819027	0.190650302333333
ADAM10	-0.9648948	-1.7965899	-0.63003063	1.4809928	1.5546441	0.20020628	0.4739871	1.599936	0.55825186	1.1440778	1.1070614	0.7807603	1.3981318	0.614388	0.8219094	0.12666559	-0.41877365	0.6681676	0.117714405	1.1082473	0.38868475	0.032605648	-0.23158216	-0.34156322	0.5353236	1.6649756	0.61037827	-0.56857204	-0.004368305	0.14367247	0.874681	0.42610312	0.9359307	0.6044383	0.22861338	0.25827074	1.4054713	1.4329677	-0.087384224	0.5978322	0.71645784	0.4767604	1.1427531	-0.113230705	0.729671	1.6127706	0.6959605	0.07358074	0.93969107
ADAM11	0.69406364	-0.155211449	1.15143825	-0.35285283	-0.758060455	-0.69078207	-0.4051964	-0.291812655	-0.79470275	-0.82733725	0.18528055	-0.177780395	-0.73908568	0.3881292325	-1.123100525	0.51968097	0.597458835	-0.653305795	-0.32668614	-0.696629525	-1.0519805	-0.8029666	0.4696033	2.0405741	-0.494974135	-0.498764515	-1.301274275	0.72866129	0.083589318	0.143232106	0.318784945	0.06451988	-0.989230875	0.7027228	0.209330798	-0.07650542	-0.409951915	-0.928977275	-0.283976555	0.583488	0.65646505	-0.53526236	-0.573106535	-0.35682845	-0.54198908	-0.649745688	0.603715175	1.3864536	-1.229790215
ADAM12	0.98054885	-0.3742714065	0.68965625	0.29831171	0.29634	-0.50751829	-0.074061635	1.4678879	0.404418945	0.36981774	1.28084635	-0.0675163285	0.995142	0.130271437	-0.445904255	1.32978275	-0.0714063645	0.17695786	0.2469091405	1.38779305	-0.61984801	-0.20346403	-0.052629472	0.33781815	0.71040463	0.0381248	3.3460965	-0.878649	2.0856347	1.443130735	-0.74138043	0.0204019545	-0.655014025	-0.636802915	-0.149282695	-0.0131595125	0.91116214	0.365537402	0.31638265	0.331434735	0.2686002315	0.1327197535	0.97098567	-0.256952765	0.012675765	1.8091886	0.601308585	-0.0967209345	0.147699835
ADAM15	0.57780457	0.25186443	0.8514433	-0.31277323	-0.56479263	-1.0113411	-0.21450043	-0.45157528	-0.26764584	0.34281826	0.094460964	-0.0933485	0.23637009	-0.50318813	-0.87228394	0.5965643	-0.22487164	-0.3109522	0.5913048	0.60907364	0.02245903	-0.7229533	-0.46862602	-0.3997388	-0.47711277	-0.61286736	0.67673016	-0.8853378	-0.5880194	-0.6111469	-0.38387632	-0.12922287	-0.23487473	0.558959	0.4496174	0.28646755	0.0781641	-0.9401727	-0.41660595	-0.27035522	0.11075258	-0.042373657	-0.06682205	-0.07406902	-0.7794657	0.27428627	-0.52232504	-0.51737785	0.61660767
ADAM17	-0.369195143333333	-0.683912436666667	-0.36802132	0.272726057333333	0.441150336666667	0.414692242666667	-0.0124298766666667	0.319679576666667	0.606576286666667	0.664835933333333	0.180976553333333	0.41447482	0.76587868	-0.035510064	0.410991986666667	-0.355707649	-0.312705356666667	0.07156817	0.283826826666667	0.418406483333333	0.147547723333333	0.53157902	-0.377825736666667	-0.73548	0.048772491	-0.138555843333333	0.415095343333333	-0.57692146	-0.34631761	0.137221651666667	-0.165261906666667	-0.269110363333333	0.441787086666667	-0.593368846666667	0.66817125	-0.48938147	0.15179348	0.28926342	0.190049806666667	0.627913166666667	0.0242280933333333	0.608115823333333	0.46059513	0.383831976666667	0.353222533333333	0.65345668	-0.008943559	-0.390147843333333	0.34361139
ADAM18	1.8833051	1.7143207	0.68952465	-0.01823759	0.06266689	-0.5050025	-0.15066195	-0.3677516	0.29197645	-1.1930432	1.3186517	-0.5136123	-1.0875325	-0.18581629	-0.7047267	2.040803	1.0028582	-0.83324957	0.52060366	-0.12219286	-0.38118982	-0.29906225	0.07502985	1.262404	-0.20809126	-0.99363947	2.5356126	-0.03815651	1.6156745	0.5815706	0	0.30380964	0.33957195	-0.03396368	1.0721006	-0.55979013	-1.5856929	-0.0802207	1.7130961	-1.3005166	-1.1322932	-0.4178748	-1.2925029	-0.52405405	-0.9093423	0.036349773	-0.40132475	0.06456804	-0.17628813
ADAM19	1.1018338	0.7026808485	0.986968255	1.552586325	0.279078465	-0.047986275	-0.284778115	1.45729355	0.36706948	1.1198029605	1.4155667	-0.078815458	1.3485129	-0.37848139	-0.25227237	1.2885601	-0.467581035	0.248474595	-0.142367363	0.59487963	-0.386848925	-0.0420627575	-0.296032668	0.401593925	0.304689405	0.56215287	2.5728593	-0.76999997	0.683881265	-0.48669958	-0.45233465	-0.387416376	-0.3126421	-0.37639904	0.363326309	-0.07022977	1.5581746	0.434589135	-0.168006885	0.2486105	1.38404058	-0.167335752	0.432161082	-0.510141605	0.491154915	0.841731535	0.61260797	-0.053942445	0.07458185
ADAM2	1.6527133	2.0409517	2.9876528	0.5744958	-0.5357628	-0.15912056	0.1749649	1.359252	0.18397236	-0.7366152	0.9421377	0.29249763	-0.7131977	-0.42230797	-0.9099455	2.925128	0.24855232	-0.4392271	0.6025424	-0.88575363	3.2641878	-0.084477425	-0.5431433	0.15304756	1.5898123	-0.091067314	2.5698385	0.07417488	1.5958624	0.5690532	2.9638963	-0.86861134	-0.6640816	-0.06208706	0.9308138	-0.09652805	-1.2409058	-1.2057085	0.7959943	0.09544182	-0.770525	0.2972479	-0.67924404	-0.81226635	-1.1048565	-0.33714867	0.048469543	-0.2756939	0.19199944
ADAM20	2.6250658	0.59123325	1.7490659	0.17468119	-0.54787064	-0.25171423	-0.3408618	0.009902477	-0.57260036	-1.054862	-0.6815882	-1.1101608	-0.48786402	0.015529633	-0.80509853	0.8577676	-2.3236933	-0.45133448	-0.6701956	0.10086393	-0.3280568	0.8306532	-0.030133247	0.17065811	-1.56248	-0.7242756	-0.7488618	-0.4737401	-1.3290052	0.18126345	-1.6394792	0.37418842	-0.155303	-0.3451228	0.013540268	-0.3896017	0.33129025	0.33637524	0.24444485	0.306952	0.039973736	-1.4864278	0.4486122	-0.13602924	0.1427803	-0.049787045	0.14380932	0.288229	-0.44580412
ADAM21	1.1999702	0.81840515	1.3700109	0.08877373	-0.19174767	0.06109333	-1.6005745	0.4505024	-0.117539406	-0.5487976	0.31737518	0.17684937	-0.30400276	-0.22921085	-1.2831383	0.8271942	-0.50756645	-0.22284698	-0.06365967	0.2210207	-1.231	0.2681942	-0.81262875	-0.15981483	-0.30088997	-1.3406687	-0.055150986	-0.07463169	0.43060684	1.7108469	-0.79356194	0.14189434	-0.37675095	-0.5021982	-0.27856922	-0.848835	-0.83152485	-0.0684309	0.20089626	-0.6931286	-0.54899025	-0.35254955	-1.1200953	-0.7641077	-0.56638336	-0.2634716	0.39051628	0.2036562	-0.13076305
ADAM22	-0.988216566666667	-1.27038668	-1.23050067666667	-0.934845613333333	-0.412154196666667	-0.384170056666667	-0.190563521333333	-0.61730448	-0.342307716666667	-0.0951875	-0.927930856666667	-0.218692142	-0.844874373333333	-0.24511051	-0.590223943333333	-0.708009883333333	0.11140949	-0.249662716666667	-0.211098348333333	-1.52370881	0.0832866056666667	0.418002133333333	-0.0746237423333333	0.339889213333333	-0.10520363	-0.246616688333333	-3.0541261	0.51270262	-1.67123603333333	-0.209760984666667	-0.5691142	0.0494833033333333	0.120389619666667	0.262556713333333	-0.67890073	-0.477691166666667	-0.757451985666667	-0.301012986666667	-0.279059736666667	-0.62765756	-0.310887018	-0.508552223333333	-0.580417317666667	-0.232506766333333	0.580755883333333	-1.37184318666667	-0.39847311	-0.137046176666667	-0.925942748333333
ADAM23	-2.0277431	-1.8751075	-1.51805375	-0.46143747	0.27761364	0.23313619	-0.173168185	-0.634552025	0.511862755	-0.270031925	-1.41012505	-0.118343835	-0.202365875	0.969166265	0.581352225	-1.318578	1.03966714	0.342813015	-0.372097025	-1.305812875	0.88516427	0.272200586	0.7789054	1.4122	-0.09765555	-0.21309355	-0.59445142	-0.187207695	-0.88461137	1.3344302	-1.16311073	0.21482992	-0.192692759	0.1220269175	-0.421899785	0.2701339585	-1.8788309	-0.69662355	-0.42775727	0.10778236	0.32500267	0.15681648	-0.6033299	-1.0435276	0.06243324	-3.1061105	0.236885545	0.7938385	-1.08644867
ADAM28	-0.72618295	-1.12813714	-0.8265078	1.51913285	1.41498685	0.735014925	-0.01906371	1.0216689	-1.7943263	-1.12705255	-0.1822826875	-0.04961419	-0.4325664	0.71055747	0.454333785	-0.17104555	-0.40747237	-1.4112363	-0.447261565	0.55811835	1.32445385	0.510093695	-0.206891775	-0.58828925	0.657728685	0.396068565	1.1516163	0.3459258105	0.258269072	-1.72390245	1.92874595	0.120949035	1.85854985	1.237551	-1.50961995	1.56982925	-0.36590219	1.41096545	-0.078971386	0.363848443	1.42959355	-0.33381843	0.383084775	0.521914245	-0.1372924	0.461939335	0.54336453	-0.4332304	0.90583492
ADAM29	1.6968527	0.37962437	1.0120769	-0.41483688	-0.50966024	-1.0686793	0.15793848	0.5389271	-1.2557602	-0.18927574	1.1322656	-0.31079483	-0.39331198	-0.09555864	-0.6450324	1.3405576	0.003101826	-0.061719894	0.11191225	0.27818918	-0.66248226	0.18679905	-0.042024612	0.011034489	-0.10693455	-0.83520746	1.7636223	-0.79280853	0.940485	-0.2946453	-0.08702135	-0.055297375	-0.50207186	-0.51709795	0.064254284	-0.026937485	-0.23934555	0.04614067	0.4896741	-0.26109552	-0.091141224	-0.36827183	-0.55339193	-0.2999544	-0.6948137	-0.13008738	-0.109212875	-0.095226765	-0.31635094
ADAM30	4.366271	2.2089186	3.2555017	-0.03219986	-0.42020988	-0.85122585	0.6840782	-0.46583843	-0.706007	-1.2515888	0.85940933	-0.75883484	-0.5053425	-0.41685295	-0.40861416	2.53238	-0.9073725	-0.08428669	-1.1079521	-0.7403164	0.45135593	0.20142841	-0.67473125	0.6181607	-1.0181551	-1.092022	2.450499	0.17347288	1.6417384	0.3862319	0.75550747	-0.73364353	-0.8393736	-0.83046246	0.31018257	-0.44843006	-0.8467512	-0.4931469	-0.11425686	-0.32165623	-0.42069817	-0.7101908	-0.9109793	-1.1064081	-0.5694008	-0.64350796	0.36091328	0	0.60617876
ADAM32	2.2324705	1.485004	2.5885353	0.7887459	0.85130024	-0.38637733	1.599091	1.0512877	1.5955033	-1.024519	1.4368992	0.6363816	1.7307076	0.16181803	0.19139576	0.9274578	1.5500245	-0.33390284	0.4144764	0.92412806	0.38159227	1.1571679	0.60317945	0.6749735	0.2681961	0.062203884	-0.005061626	-0.34031725	-0.9092498	1.8348775	-0.23818159	2.05625	0.789588	0.23214483	2.8078213	0.47779417	0.95495844	2.765285	0.18777275	0.9358239	0.89380264	2.0012984	1.055088	-0.65998983	1.6202478	1.0137753	0.3097515	0.20211506	1.7154951
ADAM33	1.348164075	1.3749008	1.96283485	-0.03460407	-0.724339965	0.0284886355	-0.1423463885	0.68829345	0.122317315	0.33605528	1.29173805	-0.39900732	-0.23316765	2.76549999999945e-05	-0.445037855	1.51763155	0.0488257425	-0.2671628	0.15512657	0.1195793165	-0.160317898	-0.35904527	-0.0601010305	0.432807205	0.54292059	-0.73751975	1.6447339	-0.289182185	0.273951055	-0.514163255	-0.07249737	-0.128251073	-0.400815485	-0.464864255	1.3706207	0.021105765	-0.55587292	-0.93609381	0.0192394265	-0.326279165	0.0975704175	-0.713419435	-0.66998839	-0.74747562	-0.623561385	0.96304987	0.012697697	0.143842222	0.085584645
ADAM5P	1.4812126	1.879354	3.7698069	0.5284586	0.7338228	-1.061347	0.33715487	1.3641477	-0.5864458	-1.0259352	0.9954848	-0.9862938	0.088376045	-0.7532778	-0.73782825	2.1570902	-0.82050323	-0.41154194	-0.9555006	0.28583336	0.09980869	-0.11709213	0	0.28120232	-0.47687054	-1.3445063	2.4755063	0.24965811	1.6908627	0.46032715	0.42472935	-0.34909916	0.13884258	-0.06638622	0.6678734	-0.780241	-1.1845942	-0.24437046	0.12877369	-0.8704548	-0.75947	-1.34447	-1.2424402	-0.4327221	-0.6187763	0.29477787	0.014451981	-0.3036003	0.26347542
ADAM6	1.91055085	1.5374258	2.3985283	0.1940257565	-0.73939443	-0.61904525	-0.89061617	0.59674956	0.0279607775	-0.48722338	1.184252525	-0.41923547	-0.213746785	-0.09209919	-1.22893785	1.8177607	0.00176549	0.0830865	-0.05788445	-0.04809761	-0.20711207	-0.027671577	-0.099252701	0.66603351	-0.0800037375	-0.57976888	3.88128565	-0.317043545	2.8826103	0.166506765	-0.601258755	-0.011541845	-0.1707968695	-0.2172298425	-0.119553805	-0.020000219	-0.08487272	-0.174741982	0.08927274	-0.50445032	-0.107438085	-0.28953648	-0.41482091	-0.40746522	0.272705563	0.189186335	0.1168947245	-0.146501065	-0.26895809
ADAM7	1.5353832	-0.22582531	0.5087619	-0.49752903	-0.6561756	-0.19840145	-0.2176218	0.39612865	-0.60846233	0.20387459	1.2533178	0	-0.20898533	0.47997665	-0.23041439	1.2405462	0.15107155	0.42951012	0.02610588	0.18487167	-1.3946342	0.31206322	-0.04660988	0.090455055	-0.28373337	-1.3702297	1.7151556	0.5029745	0.87214947	-0.053423405	0.18941212	0.3240614	-0.25981617	-0.22241688	0.10139847	-0.22928047	0.15536785	0.30014133	0.5700493	-0.5853033	0.11170006	-0.26447392	-0.23534966	-0.04054451	-0.55093193	0.037786484	-0.20995235	-0.097533226	-0.8072653
ADAM8	-0.36804008	-0.8800292	0.049961567	0.6769991	0.8247404	-1.2715445	0.053329468	2.833619	-0.8518772	1.244319	3.034772	-0.35708427	1.859972	-1.076025	-1.4792671	2.321269	0.17324162	1.0812464	1.6551514	1.7690067	-0.46654892	-0.57329845	0.33594894	-0.6469593	1.8129358	1.2137594	1.2390804	-0.035053253	0.6714239	0.04357338	-0.009820938	0.2483759	-0.90499115	-0.5788374	2.2536478	-0.5969553	1.0942955	1.2312012	-0.43540382	0.47949696	-0.11312771	-0.49366474	2.8157482	-1.4478073	-0.6349087	2.642456	1.284626	-0.5103159	-0.28273773
ADAM9	0.19798425	-0.657321215	0.23582198	1.1655035	1.53220915	-0.17158794	0.464798925	1.254812	0.77558352	1.1486275	1.74802615	0.9297645	1.8794615	0.42760062	0.5470225995	0.5873127	-0.8645873	0.54409099	0.03327965	1.61456035	0.79857897	0.369451285	-0.066469905	-0.4174981	0.41259551	2.3187478	1.08414887	-0.25201177	-0.8932097	0.39156056	-0.29002857	0.60357784	0.747774115	-0.096485135	0.267318725	0.13372564	2.26944565	1.63428855	0.105881452	0.93845105	0.64105915	1.33227185	1.51115585	-0.18842195	0.33243609	1.3709166	0.518699885	-0.032037255	1.9005692
ADAMDEC1	-0.47112274	0.8945503	0.983459	-0.40542412	1.1336651	-0.81279373	1.801444	1.0700464	0.008447647	-0.23205185	1.1285181	0.4470911	0.21700096	-0.690505	-0.38768435	1.1570077	0.2413454	1.1550198	1.7470217	-1.1712818	-0.44244814	-0.25211906	2.011877	0.038119316	1.7604208	2.059617	2.6427517	-1.1150303	1.7764235	1.669527	-1.1023746	1.2787228	-0.8073497	-0.92835855	0.030040264	-0.07583523	-0.6445613	1.1896763	2.2698107	2.119464	-0.5736542	-0.63488865	-0.54246664	-1.2892976	2.457653	0.833374	-0.11638689	0.03771448	0.8022289
ADAMTS1	0.8670063	-0.20010948	1.3678465	1.035232065	1.73013305	-0.460330485	1.17104005	2.76243115	0.0783185985	1.368217	1.49331095	1.15840055	1.39099125	0.84290457	0.407154085	0.606699215	-0.40109038	-0.294888735	0.9390192	3.6830611	1.83306265	-1.3490057	-0.23025942	1.17582035	1.3385768	2.3769703	1.73970505	-1.0909748	1.4721923	-0.7034111	1.4210763	0.28075409	-1.63912365	1.18415545	0.31044817	0.427254675	1.45442105	2.40424825	0.565428725	0.010758877	0.8655839	1.77025035	1.0922365	-0.35414052	-0.69188403	1.481236	2.31789925	0.885137555	0.966585175
ADAMTS10	1.5136962	1.0705509	4.1854734	0.19023228	0.4470458	0.115828514	-0.011588097	0.24600983	-0.3493228	-0.26169634	0.39401102	-0.47713852	-0.15011978	-0.38338804	-0.28945827	1.6101475	-0.010910511	-0.3489051	-0.29272413	-0.06786108	-0.1921444	-0.12626553	0.16823435	0.25368738	-0.061648846	0.21065378	-0.7802744	0.21382332	0.65744686	-0.063862324	-0.8486891	0.32136488	-0.49511957	-0.1505394	0.7922392	0.23791265	0.1615982	-0.7674866	-0.051032543	-1.1348023	0.1664629	-0.45754004	0.04801607	-0.45962858	-0.13200855	-0.5641837	0.045426846	0.2497034	0.30995512
ADAMTS12	1.28230215	0.97581099	1.6834798	0.502074715	-0.537992715	-0.605291375	-0.33887575	0.81090783	-0.5212028	-0.468197345	0.8334496	0.07852626	-0.444100615	-0.280166625	-1.8450532	1.010236985	-0.474833725	-0.55221392	0.376893032	0.1424403195	-0.2222471285	0.19452883	-0.243572472	-0.178352355	-0.010582205	-0.74676038	2.3293333	0.907145	0.89638065	0.80201696	-0.654721725	-0.516454685	0.16724995	-0.412954805	-0.367258545	-0.186742544	-0.515474075	0.09787535	-0.1824808	-0.9989269	-0.453087565	-0.424497615	-0.93155123	0.1477542	-0.536519515	0.22852612	0.010153056	0.269464495	0.439082148
ADAMTS13	1.33961149	1.16462136666667	1.30892911666667	-0.333176766666667	-0.91905785	-0.02690665	-0.38395596	0.0368476133333333	-0.812032046666667	0.0355718933333333	0.51137241	-0.69311333	-0.62412199	-0.162978966666667	-0.73704242	0.957889233333333	0.838048443333333	-0.57126171	-0.107682705333333	-0.16705307	-0.00602547433333333	-0.30325954	-0.480257194666667	0.287281836666667	-0.57774066	-0.58117485	0.521972012	0.292233942	-0.646890963333333	-0.73633462	0.349040186666667	-0.0131677	0.00162029666666667	-0.236817046666667	0.484737246666667	0.003816446	-0.87710951	-0.924056203333333	0.118398505666667	-0.539164866666667	-0.444053806666667	-0.21269052	-0.240269655333333	0.228452843333333	-0.617806756666667	-0.5766282	-0.334589164666667	-0.28756523	-0.847999266666667
ADAMTS14	2.72666455	1.8692029	2.86530355	1.5689585	0.42297769	-0.662149917	-0.311028493	2.46696495	0.25293684	0.27736807	3.1635554	-0.371696	1.569779385	0.4698541035	-0.300800085	2.4122429	0.17961597	0.492134325	0.2472698715	0.498285295	0.758934718	0.00140715000000001	0.148580313	0.59682679	0.89276529	1.238546125	0.01660991	-0.54903246	0.9944656	0.1770696655	1.368401295	-0.2859888075	-0.199684145	0.907282125	1.1634791	0.36925459	0.49498342	-0.07427215	0.12471509	0.423272363	1.171110165	-0.83931735	1.02714657	-0.95923493	-0.808457365	2.43484258	1.09552005	0.312465425	0.475768775
ADAMTS15	1.7076168	1.4598427	1.9439454	-0.20203495	-0.7479806	-0.8599367	-0.52286386	0.30559444	-0.13402605	-0.37588072	0.79672337	-0.62526083	-0.28745317	0	-0.84203386	1.2328963	-0.05003214	-0.13612843	-0.1278491	0.14258766	-0.016562462	0.2721753	-0.074677944	0.412467	0.003149986	-0.46125937	1.8035183	0.36354733	0.94189453	-0.17844391	-0.62929153	-0.20783806	-0.24873066	-0.40346336	-0.25186586	-0.10553074	0.16183186	-0.119130135	-0.1308074	-0.21260166	0.09576988	-0.4946289	-0.17178679	-0.1666584	-0.38751268	0.16618395	-0.054962635	-0.11414099	0.079800606
ADAMTS16	1.18899275	0.499693168	1.6926477	-0.07424879	-0.5497446	-0.701215505	-0.48322296	0.224983925	-0.211097715	-0.4193635	0.80650495	-0.406603575	-0.088903665	-0.139110565	-1.05624625	1.4740493	-0.0545291885	0.4353292	-0.135032415	-0.54659797	-0.488338715	0.10770988	-0.0649225735	0.560905695	-0.181571245	-0.435459615	2.0220783	0.10510516	1.0113747	-0.1232176	-0.68895055	0.073343995	-0.497895965	-0.63151288	0.322083224	-0.1019921285	-0.438168515	-0.062046051	0.0120911595	-0.64455795	0.1248788845	-0.480297575	-0.35050917	-0.292691705	-0.697404165	0.224473955	0.328227747	0.051711555	-0.353247165
ADAMTS17	2.4852128	2.152091	2.1171312	0.5764899	-0.8338628	-0.20361233	-0.5863309	0.52459717	0.106398106	-0.37228537	1.3110237	-0.78684807	-0.21736479	-0.066669464	-1.2030702	1.6091881	-0.057124138	-0.3528986	0.002155304	-0.07742214	-0.5761013	0.004056931	0.1765399	0.5688648	0.077878	-0.41113806	1.6378675	0.12751532	0.84727716	-0.3207898	-0.7237935	-0.2219634	-0.7767525	-0.36420965	-0.109350204	0.18075705	-0.390553	-0.39046907	-0.044222355	-0.2168088	-0.04597044	-0.46442032	-0.74331236	-0.51850414	-0.953043	0.13389063	0.03957224	0	-0.28926373
ADAMTS18	1.5096567	0.96393585	2.00296425	-0.027026892	0.391637565	-0.065485	-0.9939492	0.446905365	-0.044656276	-0.006149531	0.4658866	0.34337185	1.34705068	0.937251345	-0.96608136	1.237685215	0.36369157	-0.49892475	0.470561505	-0.180622341	-0.9801102	-0.00183511	-0.280621768	1.357800025	-0.315498355	-0.9455893	1.46783515	-1.94418215	0.09886645	0.83400155	-0.60997988	0.1125533575	0.354784248	1.19807935	-0.230762485	-0.628527175	1.66629	-0.32271242	0.212438105	-0.7834041	1.151737215	-0.49681354	-0.64279914	-0.830715915	-0.484807265	0.193210125	0.082211257	0.214369773	1.54445457
ADAMTS19	2.2111397	1.196125	1.6774325	-0.10266733	-0.6584916	-0.91692543	-0.5108013	0.5528207	0.64804506	0.11852169	1.1453242	-0.1710968	-1.977242	0.45503235	-0.5550957	0.8798709	-0.037130356	-0.41694593	-0.20675278	0.29540777	0.16116571	-0.6566663	-0.21222067	0.5008497	-1.1519303	-1.7759438	0.4383645	-0.059363365	4.0785575	1.0714974	0.07141638	0.044839382	-0.38084412	0.10452652	-0.004803181	-0.4598484	-0.49694157	-0.39106846	1.4587598	-1.0614991	-0.6215725	-1.4068403	-0.9104819	-0.848732	-0.9918542	-0.6403227	0.22700214	0.07888889	-0.71245956
ADAMTS2	1.434330475	1.3099606	2.0767126	0.38616753	-0.599021425	-1.141892675	-0.30457163	0.79402185	0.25912428	-0.6968956	0.829993025	-0.78015113	0.0169734955	-0.22708511	-1.1711366	1.5792882	0.062659262	-0.237514255	-0.14744973	-0.1507413405	-0.757631545	-0.146612406	-0.016713145	0.50045848	0.28899741	-0.8383694	-0.00543356	0.373176815	1.7571983	0.75062657	-0.204383848	-0.1483635905	-0.58749938	-0.624780895	0.09342885	-0.00595665	-0.08690071	-0.405014995	-0.0565285685	-0.75276517	-0.23992491	-0.99937295	-0.067873	-0.667135955	-1.1481836	0.31294489	0.060852288	-0.015664815	0.26604605
ADAMTS20	1.0781629	1.10383988	0.595596575	-0.58046437	-1.054562075	-1.27331805	1.07195854	-0.16836668	-0.34679104	-0.197366238	0.620759475	-0.58491327	-1.5418742	-0.49152112	-0.6048987	1.22483947	0.051277875	0.24873399	-0.5631404125	-1.02401615	-0.09434843	-0.564472445	-0.474932905	0.2825076575	-0.29313302	-0.04770732	2.18732025	-0.40087557	1.334043035	0.818496481	0.10918117	0.038070915	0.063583613	0.07486391	-0.044483185	0.23430324	-0.301200872	-0.308217285	-0.626808395	-0.32273365	0.04285073	0.872644185	-0.4921629425	-0.482715835	-0.26876808	-0.83099914	1.323848265	-0.45834136	-0.01109481
ADAMTS3	0.98330855	0.65832447	1.1166751	0.16922164	1.27293255	1.38194515	0.03969741	0.519236565	1.84327985	1.7307203	0.315219165	2.0725281	1.4049113	0.705909715	-0.649817715	0.990840215	-0.59884788	-0.62861823	-0.457273725	-0.0724830625	-0.5467844	-0.245888235	-0.368388415	-0.0416357515	2.7395215	0.9990466	3.3536489	0.059455635	0.846809165	-0.4291532	-0.832542895	0.0198493	-0.66755295	-0.24687815	0.609477285	-0.55231905	0.143888475	-0.1173801405	0.47226572	0.54220414	-0.31178069	2.2179832	0.147052763	0.107192515	-0.513005255	0.059950352	0.168554305	-0.20540476	-1.2562671
ADAMTS4	-0.43927574	-1.5312915	-1.094099	-0.2468586	1.0207214	-2.852501	1.3583889	2.4618168	0.37409687	0.2695322	1.3809633	0.90108776	1.4138288	1.7490807	-0.40441513	0.15279579	0	0.7447052	1.0885134	-0.29910564	1.5112123	-0.91540337	-0.9842005	1.0729952	-0.5155802	1.2615013	0.7745323	-2.9410982	1.7816286	-0.8888407	3.7711735	0.6368704	0.5478687	2.3362703	0.3555956	2.242138	0.9204111	1.1423111	-0.093286514	0.17124748	1.0121231	0.1333952	1.2972813	-3.7319422	-3.3384	0.8043566	1.7890978	0.91852283	2.0519066
ADAMTS5	0.640131	-0.22819185	0.4278922	-0.43036652	-0.0563488	-1.397953	-0.9254284	1.4353971	0.8579054	-0.101649284	0.27516937	0.4902544	0.70388603	-1.0448895	0.042675972	0.49791908	-1.5556803	-0.30992985	-0.16366577	-0.009473801	0.38233185	0.5464659	-0.8398495	-0.833292	0	-0.26773643	-0.64589024	0.037101746	1.4341936	-0.4047594	-1.1580467	0.6417408	-0.1286335	-0.83331203	-0.04695034	0.26709175	-0.24016094	-0.19289494	-0.647254	-1.1792498	0.16870975	-0.9614849	-0.5874834	-1.3905201	-1.3217287	0.28246212	0.07014084	-0.9095068	-1.3301134
ADAMTS6	0.81038831	0.3390584	1.054512995	-0.4364395125	0.32972646	0.33195256	-0.08912301	-0.18534374	-0.259269717	0.429813853	0.042544115	0.4236767275	0.37632537	-0.2218201125	0.16117954	0.6974432525	-0.023174525	-0.1537532835	0.20690703	-0.732296475	-0.272228955	0.6654496	0.52297735	-0.4239702	-0.134536505	-0.07956791	-0.240520242	1.60923245	-1.67705677	0.529036275	-1.3711028	1.3023851	0.1390264	0.26885368	0.05294466	0.68440913	0.311210385	-0.22126055	-0.1951715965	-1.07642578	-0.72517659	0.423882965	-0.239701985	0.06388664	0.26953101	-0.66817785	-0.82706667	-0.797950735	-0.277219525
ADAMTS7	1.8568859	2.5116425	1.048181	1.0964556	-0.39423656	-0.003446579	-0.3083067	-0.46970463	-0.0769825	-1.5645409	0	-1.3193426	-0.56436825	-0.53211975	0.42909336	0.5180054	-0.1877613	-0.87234974	0.2854576	0.6736889	0.3956604	-0.1036005	-0.4409895	0.42354965	0.37324333	-0.48832798	-0.19485569	-0.47867298	-0.54126453	-0.31345272	-0.863574	-0.63495064	0.008972168	-0.9134493	-0.8172245	0.49849224	-0.57732487	-2.092452	-0.8365755	-0.32620525	0.33920002	-0.8908396	-1.4016256	-0.95744896	-1.505044	0.12571526	0.43561554	-0.054128647	0.47046757
ADAMTS8	-0.45671415	-1.604209	-0.8246517	-0.6505275	-0.41059303	-1.1092243	-1.7784534	-0.5559015	-2.85039	-2.9883475	-1.1440034	-1.2110267	-1.9430771	0.35514736	1.9220381	-0.42521334	0.7905216	-1.3314471	-0.003112316	-1.8499503	0.6267376	-1.1233549	1.5450563	1.8364449	-0.8964944	-1.9050608	-1.951169	-0.12662649	-2.1247845	0.40342903	0.9472742	-0.041530132	-0.8277254	0.66275215	-2.2534666	-0.7017541	-0.40082312	-2.5499916	-1.0533752	-1.9097166	-0.08840561	-1.8073459	0.83055496	0.005752564	-0.81763744	-1.44208	0.8488436	1.0732794	-3.3166552
ADAMTS9	0.230843305	-0.307104825	0.331277845	0.7215562	1.4319196	0.4361443515	-0.175365695	1.8842349	-0.0584836025	1.04236983	0.84402277	-0.79817058	0.387177942	-0.517070055	0.10139299	0.751786485	-0.92519735	-0.668432	-0.0134992615	1.087039	0.069619416	-0.60611223	-0.473885055	-0.72710588	-0.8452723	-0.382583857	-0.07624626	-0.1939261015	1.38982035	-0.83462312	-0.4234414	0.1081049465	-0.12102771	0.1375439185	0.417189587	-0.61155461	1.67283985	0.23728871	0.06174612	1.9954257	-0.39321255	1.074100025	1.5515604	1.4913235	-0.53705192	0.0723245145	-0.038251875	-0.472088575	1.82202195
ADAMTSL1	1.77891573333333	1.52275976666667	2.63136656666667	1.4646419	-0.674957726666667	-0.274948442	0.502431573333333	0.67747146	-0.018303076	-0.36634462	1.1032553	-0.40679868	0.205995238333333	-0.240187166666667	-0.6523625	1.74775823333333	-0.05379089	0.496006966666667	-0.149432978333333	0.97378841	-0.292510663333333	0.049588362	-0.0650059383333333	0.232360043333333	0.0604917193333333	0.64807048	3.0710629	0.0639338493333333	-0.34080443	0.12201325	0.04162104	0.16738415	-0.192805606666667	-0.420542246666667	0.280233073333333	0.34742706	1.61027449	-0.6289358	-0.10548464	-0.403239566666667	3.11220066666667	-0.495904133333333	-0.366484638	-0.112003	-0.639771773333333	0.82747032	0.168095906666667	0.105112712666667	0.15143967
ADAMTSL2	-0.09941673	-0.4442687	-0.30775785	-1.2565403	0.06371498	-0.9709215	-0.87720966	-1.4395599	-1.3850574	-0.6587286	-0.90556335	-0.31656456	-0.53855324	-0.2607937	-0.5283823	-0.62048817	-0.5040474	-2.5809445	-0.38832283	-0.890893	0.025187492	0.015877724	-0.44374084	0.6388607	-0.51481915	-0.6101494	-0.52847385	0.2605877	0.12317848	-0.053396225	0.70257473	-0.41179943	0.9536066	0.16157246	-1.732645	-1.0248837	-1.5096769	-1.6142526	-1.3005071	-1.3821797	-0.5906029	-0.9781141	0.10168171	0.42317677	-0.267972	-0.84373283	-0.081046104	-0.11002064	-0.37791348
ADAMTSL3	1.19728022	0.131444773333333	0.951521373333333	1.07114504666667	-0.34206994	-0.495675086666667	0.00439405333333333	0.565651433333333	-1.00932329	-0.776210623333333	0.126443227	-0.54140362	0.265974989	0.04293267	-1.14898251	0.704255896666667	-0.30538734	-0.677312542	-0.426632871666667	-0.844071873333333	-0.225690363333333	1.04889662666667	-0.16812086	0.431088926666667	-0.669826516666667	-0.676373803333333	1.26631973333333	0.5220108	3.45729543333333	0.249879683333333	0.70374584	-0.527255860333333	-0.454289915333333	0.151785373333333	0.006901105	0.221817653333333	-0.242088156666667	0.00669098	-0.167449316666667	-1.03935942666667	0.0879656453333333	-1.00106272	-0.910330453333333	-0.76084456	-0.57789406	-0.481456446666667	-0.173415663333333	0.185279208	-0.105031493333333
ADAMTSL4	1.6194943	1.5563387825	2.397202625	0.51911389925	0.2556778275	0.09658312825	-0.38275135	1.1662142355	-0.238386872	-0.17379094	1.304248925	-0.1458939305	0.12339103875	0.21256507	-0.3527480375	1.979012825	0.2521010625	0.00839555575	0.42891394275	0.2884572755	-0.708870895	-0.09019529875	-0.17417836125	0.044021725	0.29226218425	-0.157807595	0.879350775	-0.18237983325	0.89209412425	-0.6788034375	-0.5304057575	-0.1783853725	-0.1462574	0.2928716	2.25674296	0.0192021175	-0.0356531125	0.353703256	0.5566974925	-0.448861365	0.2543640025	-0.13170624	0.33539772	0.32207727	0.143795255	0.50045919675	0.3160241775	-0.05592250875	0.423248172
ADAMTSL5	2.09667986666667	1.53909273333333	2.8717731	0.399343485333333	-0.63751332	-0.224378277333333	-0.206847346666667	1.01909873333333	0.290730949333333	-0.22793722	1.65519475	-0.263374643333333	-0.318255263333333	0.0444041873333333	-0.53674189	2.45375633333333	0.104070982	0.057861647	0.039932094	-0.0288615233333333	-0.208315054	0.137984592	-0.0274756766666667	0.479372183333333	-0.118066146666667	-0.425835916666667	0.396682896666667	-0.0650273966666667	1.13743273333333	-0.542139383333333	0.0285820933333333	-0.121053696	-0.306665255333333	-0.319259332333333	0.641490948666667	0.294972266666667	-0.0952850973333333	-0.422667183333333	0.145022393333333	-0.29434713	0.0645914076666667	-0.426490153333333	-0.512271086666667	-0.4878238	-0.313813053333333	-0.264643986666667	0.125003815333333	0.129097788666667	-0.0800652486666667
ADAP1	-1.0194969	-0.79589844	-0.34656382	-0.9534297	-0.72025967	-0.96947145	-0.9784422	-1.4129028	-1.1463814	-2.2041273	-0.7533989	-0.024382591	-2.6133218	0.8043995	-2.076273	-0.16872835	-0.25499678	-1.2028251	0.022580147	-1.6338882	1.0997019	-0.81459045	-2.6017027	1.9856434	-1.4675059	-1.4762888	-2.3575134	0.19624567	-1.2958097	-2.1743636	2.6202145	-0.24465322	-0.082479954	1.615057	-1.9653025	1.0347261	-1.528202	-1.5811796	-0.9982028	-2.1467052	1.0773478	-1.7001624	-1.3411245	-1.6420054	-1.3208923	-1.8139744	0.27645874	1.089632	-1.6617041
ADAP2	-0.591036575	0.5422406	-0.3739743125	0.3764677035	0.49144125	0.41058255	0.52346231	1.3674116	-1.38389825	0.252736569	0.98348335	-0.50606822	0.8711753	-0.044499395	-0.21257305	-0.1141133325	-1.12093545	-0.2272687	0.28368187	0.8534732	1.340653915	0.370669365	-0.193816664	-0.75527048	0.94271232	1.138134	0.888721	-0.54156543	0.1518683425	-0.42875481	0.280307285	0.08394671	1.150890825	-0.36533785	-0.49179029	1.068525785	-0.274137015	1.4028854	1.1535802	0.3650536585	0.775003925	-1.055223965	0.75589467	-0.65707922	-0.38776875	1.6974673	0.45502616	-0.97360035	2.08045915
ADAR	-0.8302624	-1.349044785	-0.955791	-0.090035915	0.246322155	0.3574020915	0.231046675	-0.268104787	-0.144583703	0.10450268	-0.591170775	-0.44065641	-0.3134093265	-0.320774795	0.22333765	-0.463187715	-0.35675955	-0.333691367	-0.269510985	-0.146462435	0.043148517	-0.080669645	0.28665495	-0.188512323	-0.276105885	0.073121065	0.58868335	0.350203995	0.0733222975	0.3120183925	-0.04346633	0.173093315	0.12941909	0.0988338	1.2615037	0.227359295	-0.073417427	-0.269290912	0.63493442	0.14242387	-0.39755845	0.53712892	0.193727255	0.676005825	1.4820232	-0.127413987	-0.28627181	-0.117021085	0.95827625
ADARB1	0.216789866666667	-0.45574779	0.5285234	0.349328994	-0.214775405333333	-0.3516361	-0.167206121666667	0.91491159	1.06394972666667	-0.013275465	0.715123346666667	-0.269537306666667	-0.284025986666667	-0.270212172666667	-0.58807659	1.053343	0.315002923333333	0.21075948	-0.113554	0.1522425	-1.1881617	-0.74482758	0.586975423333333	0.601244298	-0.278573186666667	-0.230931756666667	2.27710915333333	-0.617585663333333	1.55999706666667	2.405181458	-0.913160956666667	-0.119655768666667	-1.30867973333333	0.12948481	0.4764835	-0.211556433333333	0.473210662666667	0.376437666666667	-0.0115544	-0.11304427	0.47217529	-0.109112896666667	0.00170231	-0.159060321333333	-0.604296674666667	0.300877413333333	0.25029452	0.33791574	-0.636548833333333
ADARB2	0.1703453	0.97879696	-0.33787346	-0.9212246	-0.73727703	-1.1503162	-2.0610104	-1.1551895	-2.2904787	-2.2868128	-0.7211895	1.3145733	-2.4994874	1.2850161	-2.5358138	-0.51054287	0.6689701	-2.4318385	-0.31289577	-2.6192436	1.1258764	-0.75281525	-0.5795727	2.1825123	-0.437912	-1.7930136	-3.7607222	1.098031	-0.8482609	-1.9918389	3.353284	-1.2833099	0.3772688	2.9954062	-1.0810623	1.6225977	-1.7869482	-1.536747	-1.1410561	-2.715536	0.25462246	-0.9423609	-1.4936037	-1.2684832	-1.4900331	-2.3535519	-0.8645916	0.6263952	-1.9963417
ADAT1	-1.91863325	-1.425586	-1.6789949	-0.013253689	-0.13596821	-0.22952175	0.36303187	-0.37321853	0.13354683155	0.12219906	-1.282925585	-0.97041248	-0.140717983	-0.665411	0.915819615	-0.7267649	0.1195688235	-0.86169292	0.237095355	0.575243	0.22223425	-1.01288272	-0.11702609	-0.79000975	0.689815525	0.38949346	0.958848235	0.143292906	0.19218947	0.51679254	0.2239580175	0.510542395	0.48850633	0.35794115	0.30116987	0.39622927	-0.23830509	-0.652986515	0.77942228	0.418782715	-0.53904938	0.06958771	0.529706955	0.7285762	0.91125295	0.68812705	-0.77623415	-0.58493805	0.124824045
ADAT2	-0.105216025	-0.21674325	0.11043502	0.190709595	0.283024309	0.226831908	-0.01767945	0.55664445	0.55084467	0.808357235	0.329365002	0.182217835	0.274322275	-0.28053331	-0.6164255	0.162297725	0.205513001	0.2665653315	-0.157226795	0.2625157825	0.096011877	-0.029356245	0.00753212	-0.40869714	0.4377885	0.24820399	-0.1549592	-0.259926795	0.766978015	0.26185441	0.045837878	0.83672855	0.447186705	0.028654575	0.66641805	0.54287243	0.126135585	0.02563357	0.75471353	0.78646755	0.15095854	0.51758098	0.58670283	-0.1713795655	0.230300665	0.71997523	0.19535184	-0.11273074	1.01566265
ADAT3	1.5340714	1.2022514	2.2922359	0.013214588	-0.6743703	-0.8807125	0.11190128	0.6649742	0.3089962	-0.68157244	1.1468945	-0.5966115	-0.52903557	-0.329082	-0.6221266	1.9905186	0.33974075	0.27757454	-0.16309357	-0.34856224	-0.27087831	-0.7447896	0.121843815	0.5613828	-0.20238495	-0.48690557	-0.23120594	0.31576157	0.31188202	-0.07616043	0.13670969	-0.3144641	-0.32990313	-0.3820963	0.6559801	-0.2445674	0.13590527	-0.90379286	-0.37600374	-0.6475153	0.083003044	-0.40478277	-0.43741465	-0.66309357	-0.54098177	-0.05158186	-0.08060503	-0.01721716	-0.049236298
ADC	-1.5316987	-1.22108175	-0.99995587	-0.439247135	-1.07344722	0.264134885	0.38909818	-1.58132505	-1.51825525	-0.54235173	-1.1041975	-0.88407517	-0.70991183	0.470636835	-0.2361464625	-0.90542365	-0.41107559	-1.48167185	0.1402492525	-0.480726715	0.4030881	-0.140951635	-0.40341187	0.24636316	-0.39849138	-0.86391975	0.026207445	0.37906456	-0.4886937	-0.700607775	1.3927183	-1.09459685	0.726091385	0.7503233	-0.55526544	0.56692505	-0.66480208	-0.04733944	-0.17852735	-0.93597746	-0.0702939015	-0.231763365	-0.8282609	0.784689905	-1.2174096	-1.48989105	-0.39272642	-0.091158866	-0.128681663
ADCK1	-0.9322758	-1.1770544	-0.74865866	-0.5984459	-0.60565567	-0.8939595	-0.402061	-0.8027749	-0.98143435	-0.31638432	-1.0730634	-1.4681511	-0.63545847	-0.43228865	-0.44298267	-0.8909626	-0.55586195	-0.76825476	-0.5751786	-0.55862045	0.05454588	-0.888155	-0.47490072	-0.27633238	-0.6118779	-0.7616544	-1.1720238	-0.11769295	-0.17748117	0.08879185	0.55344105	-0.19934082	0.002101898	0.34444618	-0.5959363	-0.09978771	-1.1338267	-1.7017756	0.09118366	-0.106184006	-0.6708145	-0.71081305	-0.24731207	-0.7251072	0	-0.20793772	-0.7573452	0.2455082	-0.33518887
ADCK2	-3.06138585	-1.7815182	-2.5843849	-0.38180208	-0.62862493	-0.2232728	-0.45336199	-0.720648775	-1.011035	0.5384245	-0.793999685	-0.83711865	-0.25441408	-0.16662884	-0.31100273	-1.3088999	0.639215945	-0.727859025	0.30523538	0.84947729	0.36551333	-1.0185709	-0.76552533	-0.08812976	0.1328020075	-0.189460755	0.809902675	0.0203442575	-0.046325207	-0.80928515	0.53363657	-0.882048625	0.25111675	-0.253835675	0.008592605	0.019342895	-0.129458905	-1.1472721	0.41743134	0.393698695	-0.376338005	-1.000902175	0.222592355	0.0388355255	-0.90282535	0.81348515	-0.17715025	-0.0260801325	0.37134075
ADCK4	1.0708165	0.3136930615	1.3898187	-0.177449225	-0.39296365	0.128857615	-0.398594375	-0.03472113	-0.461022615	-0.01095295	0.31561351	-0.45612431	0.122869255	-0.304884908	-0.18002391	1.1301556	-0.15363598	-0.35457635	0.130959035	0.0703601825	-0.116601465	-0.068047285	0.096281289	-0.13634038	0.168935775	-0.309350968	-0.089125155	-0.076113225	-0.459549435	0.197875975	-0.313664915	0.03591752	-0.162706855	-0.33603239	0.12266803	0.1635911525	-0.192130565	-0.74880458	-0.3584175075	-0.81602263	-0.120833395	-0.60647272	-0.184076555	-0.1423485265	-0.56746315	-0.178251028	-0.163152455	-0.16321802	-0.16441011
ADCK5	0.033435345	0.2610669	-0.48507643	-0.43442917	-1.0167732	-0.22611809	-0.13020611	-0.46839428	-0.11237717	-0.22729683	-0.59876823	-0.30312824	-0.13020325	-0.60520554	-0.21086597	-0.5482445	0.2435894	-0.55759716	-0.3432827	-0.1603117	0.2184248	-0.10152435	0.2009573	0.19813156	-0.1697979	-0.1847229	-0.05638504	0.4815712	0.6171398	-0.17000103	-0.18157196	0.08496666	-0.20802784	-0.49895096	-1.2245111	0.15088177	-0.16951752	-1.7074347	-0.16973114	-0.22073555	-0.028848648	-0.33062458	0	-0.97412395	-1.0907764	0.47626114	0.013712883	0.014530182	-0.11616039
ADCY1	-0.39647985	-1.01649665	0.2536552	-0.37280155	0.2596593	-2.29066875	-0.6824367	-0.165086985	-0.55180669	-0.085421325	0.05259535	-0.51214529	-1.097034925	0.11128473	0.114129305	-0.41291185	0.35427022	-1.22105165	-1.0139558	-1.135145885	-0.72018525	-0.99681285	-0.014211655	1.8751054	0.2053318	-0.3402311775	-0.97533727	0.69288446	0.205063345	-0.314045667	0.040480855	-0.082499982	-1.23335625	0.442613365	-0.87373255	-0.100448125	-0.842569595	-1.225304835	-0.72732807	-0.27361965	-0.0285151	-0.434283005	0.15109086	-0.70644593	0.8752916025	-0.5433817	0.623990065	1.04705765	-0.35018088
ADCY10	1.8763094	2.0027971	2.2352057	0.26731777	-0.25630713	-0.04681921	0.39721298	0.1921997	-0.16457605	-0.3836894	0.07753229	-1.3320932	-0.2208581	-0.42439413	-0.6458359	1.3788176	-0.3797536	-0.82904387	-0.2948618	-0.314363	-1.4837413	0.32419062	-0.008838177	-0.000279427	0.009096146	-0.30041647	1.4953184	0.74991465	0.592443	-0.49792576	-0.95776796	-0.17845488	-0.17344618	-0.33919668	0.38797998	-0.016214848	-0.661705	-0.46329212	0.11126375	-0.22260809	-0.43976307	-0.31215096	-0.762547	-0.42230463	1.2836971	-0.23624372	0.34031534	0.45252657	0.58742857
ADCY2	-1.3116579	-1.084627135	-0.75394225	-0.381977085	-1.683723915	-0.13545085	-0.813272495	-1.08527615	-2.559505	-2.0569339	-1.231232387	-1.21027685	-2.81892705	0.63870432	-2.23621275	-0.50892447	-0.74776767	-2.2164688	0.42257978	-1.6588123	0.019822825	0.40121103	0.05547428	0.55807566	-0.86799862	-1.89847635	-0.9689469485	1.61195065	-1.99035265	-2.18005135	0.0946199825	-0.5618155	-0.14440822	0.856457215	-0.7635417	-1.01298165	-1.17068245	-0.371046075	-0.4931185125	-1.0855646	-0.405227185	-0.925044535	-1.07702875	0.3622005	-0.267295123	-1.91543055	0.05709815	0.6105189495	-1.40944265
ADCY3	-1.2961407	-1.9913111	-2.3380513	0.6097317	0.46958256	0.3146534	-0.2287426	0.30557442	0.030866623	-0.27619362	-0.5075989	0.1363697	0.16385365	0.019970894	0.18099499	-1.0867529	0.5893383	-0.26052666	-0.12484741	-0.021144867	0.21356487	-0.6281433	-0.20164204	0.45731258	-0.49939537	0.18132114	0.39355564	-0.31850815	0.51933193	-0.35557938	0.8558302	-0.20908833	-0.73950005	0.722764	0.4990816	0.3139801	-0.005056381	-0.10107422	-0.019418716	0.089362144	-0.04829216	0.353014	0.25882053	-0.14857483	-0.23430729	0.79799175	-0.062888145	-0.072896	0.43376446
ADCY4	1.0292959	1.1042247	0.47783422	1.0625973	1.0041962	-0.28818607	-0.40018463	1.2776394	-1.3653574	0.7850113	0.5785389	-0.30620766	0.6123371	-0.5923853	-0.6456013	-0.30193138	-0.13208771	-1.088026	-0.2989273	-0.6388531	0	-0.3111372	-0.000572205	-0.055872917	0.60745716	0.39776325	-0.22963524	0.38067913	2.1891956	0.4197569	-0.0525589	-0.062422752	-0.022550583	-0.1692257	-0.68041897	0.58213234	0.23645306	0.37774754	0.8864107	-0.73228073	0.3276739	-0.78890324	1.2727184	-0.44848633	0.7905607	0.33619976	0.2859087	-0.25685024	1.0917587
ADCY5	-0.00277709999999998	-1.26253275	0.44163085	-0.85387685	-0.935441	-1.5928187	-0.99832057	-0.654562227	-0.7726803	-0.851865	-0.577103385	-0.719157215	-1.0405972	-0.0392704025	-1.6381843	-0.12827325	-0.43693924	-1.11591455	-0.1064331525	-1.42547847	0.19314051	-1.15548255	-0.02279925	0.92375042	-0.0814208985	-1.05423425	-0.15682075	-0.51990031	0.65780569	-0.2305362225	1.3146229	-0.556351175	-0.56918	0.553019765	-1.45541355	0.474409345	-1.95779445	-1.69500012	-0.704103	-1.017889475	-0.270470855	-0.99961975	-1.19156505	-0.95826843	-0.0660274025	-0.59270407	-0.0850040915	0.46062517	-1.46384693
ADCY6	-1.5428448	-2.3121905	-1.1881123	0.017148972	-0.18335342	0.019594193	0.01638031	0.12171173	0.61423874	0.42166615	-0.4256544	-0.46552944	0.33385086	-0.62961864	0.40701675	-0.1833477	-0.061678886	-0.11558342	0.051748276	0.38711166	-0.27633095	-1.0862389	0.14242744	-0.44070816	-0.20377159	0.48034954	0.3587246	-0.1014204	0.16472149	0.7894697	0.053344727	-0.1745367	-0.42498684	-0.18638515	0.12823486	-0.2784834	0.19817066	-1.1870365	0.69523716	0.47189236	-0.49442768	0.6267023	0.7103338	-0.22502995	-0.28334045	-0.3920288	0.13883972	0.21201515	0.35153484
ADCY7	-1.61359908	-1.185868035	-1.2514882	0.268019195	0.205573075	0.22351028	-0.123595238	0.402406215	-0.525347225	-0.481237885	0.38817214	0.031983855	-0.415647985	0.0675683	-0.12124205	-0.223888425	-0.27070141	-0.315756805	-0.0890812875	0.1712045705	0.29758263	0.173932065	-0.323924535	-0.5802965	0.20197439	0.17088843	0.73972725	0.084122658	-0.079097985	-1.74106095	0.240686415	-0.275588505	0.6674409115	-0.3281183275	-0.374073985	0.45512533	-0.14234257	0.6745214405	0.1651110635	0.52028085	0.58996153	0.00923872	0.30240202	0.015556815	0.036716461	0.625338065	-0.156212806	-0.37837744	0.77808045
ADCY8	-0.6901603	-0.9387255	-0.9898505	-0.40447426	-0.8752241	1.0433054	0	-1.2149038	-0.43639278	-0.29214287	-1.7869024	-0.48138046	-2.0092273	-0.25326633	1.0424576	-1.1341391	-0.6669941	-2.4677935	0.2424736	0.8645096	0.6152067	1.6005487	-0.5876508	-0.943707	-1.1471276	-2.7331657	-2.1569624	2.3049393	-3.2681246	-0.54765415	-0.65273666	-1.4909229	0.9497919	1.7347307	2.1062202	-0.3406372	1.0155296	0.86638546	0.038915634	-1.3208766	-0.33767605	-0.021881104	0.8364239	2.7108946	1.1191311	0.14363766	-0.6751385	-0.5038061	-3.160429
ADCY9	0.36837436	0.4776058	0.2788506	0.15857815	0.241955995	-0.70091699	-0.021697997	0.159904957	-0.109061242	0.382558825	-0.1101489	-0.58573413	0.233397486	0.03167701	0.0538637625	-0.12746955	0.179646255	-0.158960825	-0.209807156	0.039465427	0.137176275	-0.184227945	0.219919437	0.457966335	0.105401993	0.481776715	-0.5729143815	-0.1262881735	-0.782436355	0.352797975	-0.3227448475	0.33096673	-0.414739607	-0.09102774	0.3854599	0.0429892535	0.23608065	-0.117846965	-0.50505448	0.78347803	-0.017565965	0.23474598	0.1658492	-0.91408206	-0.75395678	-0.02712703	0.197848085	0.18177007	0.07812261
ADCYAP1	1.2045004	0.5101671	1.105090365	-0.357657435	-0.8391266	-0.651666865	-0.553589825	0.314357995	0.12450051	-0.31092907	0.70421195	-1.0718894	-1.48151205	0.2644887	-0.03294921	0.322154751	-0.366396185	0.9833238	-0.594582785	-0.460631135	-1.077018725	-0.88695595	-0.7750027	1.62479545	-0.61515235	0.5397675	0.19962907	-0.8852074	4.41678	1.95818665	-0.128747704	-0.30181885	-0.539868355	1.14864325	-0.11525607	-0.149061685	-0.221042145	0.37660622	0.0618155	-1.21416045	0.0555164825	-0.447053435	0.31009484	-0.21714092	0.440373175	-0.9219274525	0.096665622	1.91089415	-0.175235035
ADCYAP1R1	0.77268505	0.23779535	1.3337197	-0.55236626	-0.5790148	0.30214882	-0.1190567	-0.051917076	-0.5865164	-0.2859068	0.24184322	-0.5726824	-0.5859585	0.16577435	-0.041095734	0.7372942	-0.30407906	-0.61901665	-0.21783447	-0.4071951	0.4781809	1.2005482	0.006792069	-0.024997711	-0.27501392	-0.9172535	-1.0739326	1.9832735	-4.302629	-1.9356956	-0.2720642	-0.40689754	0.6014252	-0.23740482	-0.42107582	-0.3097744	-0.6212959	-0.64758587	-0.19707584	-0.5005436	-0.42836857	-0.57422924	-0.7893429	0.55122185	-0.5931511	-0.57974434	-0.20331669	-0.14490986	-0.0963974
ADD1	0.194410323333333	-0.753326107333333	-0.0866511466666667	0.0348018023333333	0.117196723333333	-0.632361086666667	-0.0676008833333333	-0.45647462	-0.406043053333333	-0.40945498	-0.550134986666667	-0.273494077333333	-0.70078788	-0.374036146666667	-0.066919008	0.112466972	-0.40458393	-0.894131026666667	0.243683176666667	-0.31175486	-0.0692113266666667	0.357447306666667	0.167133014333333	-0.106755573333333	-0.199742318	-0.0120515866666667	-0.160600026666667	0.19840908	-0.650561963333333	0.548151013333333	0.0233128873333333	-0.781847933333333	-0.016265871	0.361767756666667	-0.454231893333333	0.02167002	-0.658814103333333	-1.05161287	-0.805442483333333	-0.431318917666667	-0.364075336666667	0.629187593333333	-0.183573085	0.362064046666667	0.115600584333333	-0.64201037	-0.28717104	0.002415978	-0.254438394333333
ADD2	0.747443986666667	0.277684846666667	0.639065263333333	-0.180743048666667	-0.583718286666667	-1.23540323333333	-0.3962536	-0.09558487	0.81549169	-0.0959180166666667	0.07113838	-0.403024673333333	-0.45868858	-0.346431573333333	0.192864103333333	0.4107577	0.85915279	-0.105621976666667	0.0622671446666667	-0.445983103333333	-0.30776501	-0.5123024	-0.29403734	-0.03616317	0.291102883333333	0.483816148666667	-1.05343323333333	-0.10183255	-1.52844283333333	0.56531	-0.7901667	-0.047204495	-0.0548410413333333	-0.42055019	-0.200719196666667	-0.0185809143333333	-0.382296083333333	-0.997498846666667	-0.276480836666667	-0.165560256333333	-0.490957583333333	-0.118387534666667	-0.276083156666667	0.25236734	-0.767297403333333	-0.109381043333333	-0.26820342	0.0468589453333333	-0.626751743333333
ADD3	-3.999839	-2.3859887	-3.2918177	0.061097145	-0.473088255	0.096558573	0.47109175	-1.16296485	-2.2382345	-0.8652272	-2.9502678	0.46325255	-0.78112028	0.648654935	-0.469419475	-3.3393438	-1.01646755	-0.48493624	-0.02058315	-1.5439429	-0.022957325	1.5597291	-0.55697155	-0.366837505	-0.803401945	-1.3149581	-1.914073	0.7454815	-0.782608515	-1.5019431	0.797805785	-1.4722152	0.647491925	0.98705675	-1.88919305	-0.340850835	-0.921278	0.458248635	-0.723479285	-1.9774165	0.32005882	0.01041603	-0.95879508	1.21934985	0.0205555	-1.82614375	-0.667044165	0.031864643	-0.9762621
ADH1A	1.55192945	0.8676777	1.44243455	0.83061385	-0.64459204	-0.119431015	-1.7861633	1.24289395	-0.320239065	-0.533035525	0.70263577	-0.09394598	-1.03119396	0.007992035	-0.99822235	1.2693462	-0.231837985	-0.517070535	-0.199366331	-0.2877681275	-1.11531258	-0.45754598	-0.305932523	0.442508455	-0.651907465	-1.42783955	2.2275455	1.90320517	1.86487295	-0.232390651	0.309001212	0.22583461	0.019860983	-0.19890356	-0.048821689	-0.43935156	-0.1679351375	0.300603865	0.39910364	-0.84696367	-0.23281765	-0.59016752	-0.6628542	-0.4192729	-0.74313403	-0.46260762	0.231916905	0.2387967095	-0.252066615
ADH1C	1.2405643	0.8970475	1.2983031	0.9398165	-0.691236	-0.5713563	-0.31806946	0.69369125	-0.19142914	-0.45910645	0.9407282	-0.18414545	-0.27359724	-0.20812416	-0.51084805	0.3158245	0.07180786	-1.5641685	0.014868736	-0.09292412	-0.2369523	-1.5381856	0.12593746	0.6133661	-1.8128495	-0.4353261	-0.515234	1.1295681	3.2258615	-0.7108393	0.2991023	-0.03099966	-0.2040081	-0.31460333	-0.5712981	-0.039274693	-0.1333437	-0.05487728	0.046528816	-1.039782	0.2225771	-0.5121374	-0.3222642	-0.29719162	-0.59078455	0.13892174	-0.09113979	0.13357925	-0.42341232
ADH4	1.1828384	0.8690052	2.1668215	0.12125635	-0.5347285	-0.14947987	-0.011840344	0.7518811	-0.10650349	-0.12395573	1.018641	-0.44361258	-0.298851	0.16638136	-0.50099516	1.3334675	0.05520773	-0.31028366	0.1800642	0.73136234	-0.73148537	0.007619858	0.011776924	0.7426367	-0.29318666	-0.4473157	3.0408492	-0.62499857	1.1803818	5.1873236	0.7193651	-0.08432484	-0.007488728	-0.29377794	0.12481356	0.046959877	-0.2706089	0.06759739	0.1265297	-0.56183434	0.4352455	-0.61026	-0.6656141	-0.47412777	-0.5820055	-0.29761457	0.38343525	0.5245714	-0.31617355
ADH5	-2.26149843333333	-1.04283918666667	-1.5573678	0.208215076666667	0.38682652	0.69513766	0.604759533333333	-0.54349678	0.419143993333333	0.5351448	-0.741008116666667	0.371542931	0.0604206726666667	0.161177634666667	1.04883256666667	-0.877278033333333	0.20561059	0.151587489666667	0.155523299	0.29720084	-0.109397255333333	0.02702554	-0.367745718333333	-0.5826432	0.129153893333333	0.112918852333333	0.18758361	-0.86195248	-0.32590422	-0.579781526666667	-0.252806983333333	0.0184513706666667	0.465463953333333	0.1993955	-0.130628583333333	-0.168336551333333	0.335861522666667	0.78215758	0.479805946666667	0.35735003	0.00295607233333333	1.14547346666667	0.383759496666667	1.12422816666667	0.463268923333333	-0.189260476666667	-0.28431193	-0.274690306666667	-0.389589943333333
ADH6	1.91090775	0.30223515	1.5791893	0.05185437	-0.98348023	-0.87569332	0.366152535	0.149367575	-0.17434192	-0.388005735	1.3433168	-0.48673248	-0.1495940665	0.032838575	-0.369213815	1.82180455	0.20190382	0.077517269	-0.082200764	-0.255439045	-0.62988113	0.20793606	-0.45988487	0.01088785	-0.396143915	-1.46511265	2.449687	1.06349327	1.5468817	0.45598842	0.4092912775	-0.131453035	-0.53379868	-0.43518352	-0.273756035	1.55516625	-0.323595515	-0.380354645	0.179667715	-0.52467395	-0.079070325	-0.61094475	0.056252	-0.51699137	-0.877614475	-0.4829781	-0.032688145	0.1583767	-0.06192375
ADH7	1.7506881	2.6140547	2.1653862	-0.18286228	-1.1794767	-0.52227974	0.6225805	-0.18123913	-0.5764322	-0.69928837	1.5198259	-0.63059235	-0.45101643	-0.45853996	-0.49602413	0.7113342	-0.86262417	-0.13483143	-0.08625984	0.5606575	0.48972797	0.38078022	-0.3899479	0.64420795	-0.13511372	-0.59488773	2.481307	-0.073924065	1.7949314	0.47985172	0.71434784	0.27039433	0.91757965	-1.1214104	-0.060596466	-0.4927311	-0.92215633	-0.122597694	1.1857014	-0.45464325	-0.3421278	-0.7534485	-0.49654675	-0.18900585	0.7684984	-0.5460024	0.50746155	0.20119476	0.6940403
ADHFE1	0.33141994	-1.2384734	-0.3555522	-0.5891762	-0.7117605	-0.23527241	-1.2827272	-0.11714268	-0.9625988	-0.52499294	0.5410061	0.15321827	-1.8141594	-0.056613922	-0.54071426	0.09354591	-0.18189812	-0.4052639	-0.32853794	-1.1400528	-0.54091835	0.0942688	-0.7083864	0.08090782	-1.2470999	-1.6312628	-2.0969205	0.39885044	-1.8622012	-0.5587282	0.33524323	-0.70378876	-0.09184742	0.73676014	-0.863554	-0.4940672	-0.846941	-0.40582943	0.038633347	-0.810297	-0.40091038	-0.000143051	-0.74214554	0.17168808	0.2943182	-1.1598406	-0.48750687	-0.28154278	-0.8145294
ADI1	-2.26030143333333	-1.46497153333333	-1.9950067	0.73236306	0.133831023333333	0.623900733333333	0.360405585	0.537925406666667	-0.327791853333333	-0.432943663333333	-0.558333083333333	0.25323996	-0.0929555876666667	-0.0112406433333333	0.5782741	-0.862965266666667	0.142579077333333	-0.453538256666667	0.09105142	0.488060316666667	-0.414134984666667	0.18504906	-0.263855616666667	-0.583463353333333	0.0219262433333333	0.01348464	0.27007039	-0.134882611666667	0.0800851233333333	-0.191182776666667	0.159940393333333	-1.15321096666667	-0.447752946666667	0.50071526	0.264619508	-0.66109116	-0.272020336666667	0.81246632	0.388893456666667	-0.0881268163333333	0.0451259633333333	0.15335401	0.919806476666667	0.9817629	-0.45690791	0.279648773333333	0.158108393333333	-0.206072806666667	0.388906796666667
ADIG	1.2526908	0.31258297	2.0855465	-0.24018621	-0.9686985	-0.8036504	-0.64809704	0.5956068	-0.22130966	-0.4038477	0.9806957	-0.5583019	-0.27554703	-0.095892906	-0.9905095	1.5951104	-0.08340311	-0.16887188	-0.099984646	-0.056690693	-0.40427208	-0.1148653	-0.06374931	0.53391457	-0.11137152	-0.6691718	2.4615235	-0.030829906	1.5800939	0.46677732	-0.5262871	-0.03495264	-0.08755827	-0.19578362	-0.09669685	-0.058134556	-0.18645191	0.13473606	0.17516518	-0.42572784	-0.14158583	-0.4653268	-0.06893015	0.15766716	0	0.2078023	-0.058868885	-0.29387665	-0.84814835
ADIPOQ	1.5479612	1.3714952	2.1050744	0.009133339	-0.59184074	-0.42904282	-0.9365659	0.9757385	0.1057663	-0.22687244	1.1001568	-0.05952549	-0.2211976	0.22880363	-0.7800007	1.4131956	-0.036471844	-0.11457634	-0.037732124	0.054018974	-0.7138729	0.12183428	-0.079730034	0.6147733	-0.14697695	-1.0934567	1.9104686	0.13248348	1.0706315	0	-0.3500595	-0.008387089	-0.23724222	-0.2996683	-0.054926872	-0.39894772	-0.022891045	-0.093649864	0.28524303	-0.67858505	-0.08142567	-0.5254984	-0.37439394	-0.1214056	-0.34919786	-0.085428715	0.1782074	-0.096806526	-0.43729687
ADIPOR1	-0.007920265	0.2983179	0.027071476	0.3821373	0.26004887	-0.83166504	0.018963814	0.32202435	-0.12939739	0.005983353	0.3042946	0.1201067	-0.10416031	-0.0670023	-0.17241669	0.11206627	-0.17718887	-0.028195381	-0.08664131	0.38129234	-0.15588093	-0.47922134	-0.53949547	-0.18265247	-0.28050327	-0.00699234	0.380126	0.026499748	0.18902016	0.066991806	0.09443855	-0.83286476	-0.1477499	0.47550964	0.852643	-0.09643364	0.34240055	0.40447998	0.18346882	0.17334747	-0.21198368	0.018680573	0.19480991	0.19274235	0.25701904	0.10130787	-0.09761238	-0.1429596	0.73562336
ADIPOR2	0.453886055	0.26561618	0.96531632	-0.24228191	-0.014344695	-0.53613805	-0.484551905	0.023667825	-0.414313806	-0.49528265	-0.0630231	0.201859005	-0.546818725	0.31686545	-0.406496525	0.3962183	-0.119446755	-0.3169875165	-0.2174320225	-0.35395097	-0.083869455	0.030764105	-0.28957892	0.02833271	-0.685565	-0.979859375	-0.299402475	-0.1483287815	-0.416629315	-0.214807995	0.8471274475	0.01499748	-0.004421712	0.94966841	-0.35674382	-0.205704211	0.179005623	-0.18626213	-0.08572625	0.21201609	-0.033767223	-0.2282428725	-0.0999960895	0.3482275065	-0.08977461	-0.458566185	-0.288336755	0.0806674955	-0.189386366
ADK	-1.7962136	-0.5269375	-2.3001804	-0.10275555	0.13441658	-0.22618103	0.16350079	-0.67336464	0.35338593	0.070653915	-0.9987192	0.15792942	0.16311836	-0.10404301	0.015659332	-1.6452041	0.87780285	0.5825939	0.14404774	-0.67787933	0.35657692	0.8640251	-0.11716843	-0.46862984	0.023828506	-0.5247116	-0.9883814	0.81309223	-0.14219475	0.32912827	-0.10713196	0.17027664	0.6831312	0.39085102	0.5786619	-0.020575523	-0.5750551	0.6350899	-0.2105217	0.33429813	-0.26004314	0.289052	-0.020299911	0.2143898	0.34661674	-0.50776005	-0.42344666	-0.53559303	0.011310577
ADM	0.8410034	0.38961506	0.89722776	1.1757641	1.4140587	-0.85468674	0.09802055	2.6227636	-0.54764843	3.8757114	2.2620754	1.7668867	4.3338614	0.55543613	2.4152288	1.2721996	-0.87812614	1.1258783	2.8609238	4.861661	1.7953749	-0.013002396	0.94519997	1.1627464	2.59836	2.3979406	1.5572033	-1.2224245	0.9762802	2.1648102	0.13720798	0.20513439	-0.8148346	-0.17758179	1.798337	0.5397339	4.769602	3.7150946	2.604704	2.651062	1.0297613	-1.3350124	4.9730825	-0.3693714	-0.6196747	3.4924498	2.4791517	0.649601	0.010861397
ADM2	1.7126184	0.28242254	1.583909	0	-0.3032241	-1.2560501	-0.34877634	0.7125411	-0.007871628	0.25844908	1.3967953	0.028173923	0.09559822	0.1890316	-0.51885366	1.7046032	0.30245686	0.17031622	0.21643257	0.14240932	-0.37570906	0.28712845	-0.017758846	0.21089697	-0.030492783	-0.66484976	2.2580156	-0.29789782	1.3972025	0.20344114	-0.22720623	0.20860863	-0.18371439	-0.36641598	0.1930294	0.09414053	-0.3282323	-0.21556568	0.308578	-0.46387386	-0.13403273	-0.4399681	-0.2970729	-0.22649288	-0.56700134	0.34829617	-0.18025732	-0.0670867	-0.14217424
ADNP	-1.9025831	-1.8250761	-1.80882665	-0.37143565	0.649364475	0.02314329	0.073256495	-0.75466872	0.61470175	0.79224633	-0.8762641	0.578642375	0.383266915	-0.31640625	0.52082205	-0.8256321	0.41872931	0.64285707	-0.064452645	-0.18204212	0.135219575	0.153925895	0.17122078	-0.446344855	0.00266218999999998	-0.04363632	0.26416684	-0.215020182	0.38596058	1.159577364	-0.3018651	-0.252421855	-0.244072437	0.11558866	0.480698115	-0.30108881	0.385568615	-0.43831589	-0.40957737	0.417028905	-0.2482447535	0.9992695	0.19055462	0.367796912	0.822208425	-0.543418885	-0.467444885	-0.16696596	-0.089376927
ADNP2	-0.84691477	-1.3437953	-0.3773675	-0.18067837	1.1979265	-0.11648369	0.99007225	0.029982567	0.79101276	0.70351315	-0.5140085	1.0937128	0.34871292	0.075284004	0.70810413	-0.025053024	-0.32658863	0.6654291	-0.012594223	-0.07329273	0.1458826	-0.1833725	0.45994854	0	0.13911057	0.99110985	-0.6356139	0.14902496	-0.4425826	-0.5088954	0.055381775	0.31907558	-0.17153358	0.6426506	1.5984755	0.19216347	-0.10295391	0.41800022	-0.36328888	0.25068474	-0.2034378	0.11245823	-0.061354637	0.44463825	1.1852827	0.033278465	-0.18705273	0.061475754	-1.3743086
ADO	-3.4261494	-1.706214	-3.040998	0.7063694	0.99667454	-0.16768742	0.17623234	-1.1043787	0.37578773	0.46827412	-1.189393	0.5980339	0.43496323	0.49556637	0.5636301	-2.361817	-0.46555138	0.7535658	-0.175704	-0.5455971	0.17204666	0.4315424	0.06258011	-0.15888834	-0.8206816	0.2878952	-0.8153844	0.43814945	0.15935421	0.09473324	1.5627632	0.1225481	0.6342459	1.791852	0.74583435	0.24111652	0.18995476	-0.4582777	-0.33714008	1.578475	0.38132668	1.180665	-0.052529335	-0.21739483	1.5327425	-1.210887	-0.21914291	0.031256676	-0.094768524
ADORA1	-1.6511049	-1.8362083	-1.2384682	-0.24505615	-0.84983635	0.5966997	0.42560673	-0.957634	-2.9595098	1.5776377	-1.1761713	-0.33270645	0.6191273	0.5015621	0.88817024	-0.79785156	-0.81565666	-0.053346634	0.10427666	0.00948143	-0.180192	-1.2815943	-1.0783558	0.27557373	0.65504646	0.4292307	1.0229588	-0.5612173	-0.9867239	0.55291367	1.8093901	-1.5729494	0.117593765	0.6476593	-1.3369799	0.2670126	-0.003476143	-1.9418201	0.00252533	-0.56550026	-0.20258999	0.13430119	0.5745163	-0.5577574	-0.24109936	-0.6833048	0.2860012	0.44114304	-0.9187746
ADORA2A	0.55972242	-0.408032645	1.029191715	0.0326368835	-0.896925475	-0.70100022	-0.57566355	0.799742235	-0.30659151	0.39397526	0.64930772	-0.687359325	-0.397911315	-0.49364685	-1.05558873	0.549014095	-0.04447722	-0.39461447	-0.38380957	-0.40980601	0.044661045	-0.3986938	-0.022742275	0.71817255	1.05439236	-0.15572834	-0.89914442	0.098721745	0.37610507	0.405951735	-0.18759823	-0.027723075	-0.50425745	-0.45505357	-0.52644515	0.2205088205	-0.837456935	-0.78176428	-0.100900173	-0.928156855	-0.221868275	-0.74074673	-0.1177578	-0.8164048	-0.131257775	0.069179057	-0.152877576	-0.38749552	-0.222961905
ADORA2B	-1.2197576	-1.9382291	-0.857985	0.29946613	0.20297241	-1.5069556	-0.4989109	1.0755386	0.23081493	1.621851	0.01402092	-0.24815655	2.4090424	0.6557684	-0.44885635	-0.33939648	-0.87642	1.40059	0.19721603	0.67238235	-0.57779026	-0.47881603	0.30220222	0.65748215	0.7686701	0.7045889	1.3230257	-0.002145767	1.4841337	0.25266647	-0.57364845	0.9306946	-0.6134176	0.16847992	-0.041757584	-1.0212641	1.4109936	0.7191582	-0.4470148	1.7085848	0.30583	0.48655128	1.3290405	-0.88914204	-1.8794212	2.2355852	1.2150259	0.2386961	1.2515707
ADORA3	-1.2538757	-0.6708777	-0.39337158	-1.2143581	0.68457555	-0.420521495	-0.43497514	0.260186673	-1.221964825	-0.7965188	0.05825855	0.098610399	-1.8491938	0.3638758665	-0.131222275	-0.619460815	-0.23518753	-1.09490015	0.4484477	-0.17699289	0.92461585	0.833581925	0.295318595	-0.7736861775	0.20933485	0.080498215	-1.1029694	0.26214743	0.456839085	-1.19609545	1.52602675	0.75481225	2.4034114	0.746054165	-1.82068065	0.79245185	-0.445556165	1.14527035	-0.122318265	0.91239453	0.22334099	0.103177075	1.22090675	0.28550005	0.75323439	1.20428275	-0.16947699	0.12158442	1.02076388
ADPGK	-0.33476734	-0.79557085	-0.22372055	0.7521019	0.42647266	-0.031383514	-0.028076172	1.020978	0.34631634	0.16371632	0.5228071	-0.38146782	0.22200584	-0.3467722	0.1696434	0.3932562	-0.14622688	-0.01963234	0.13410378	1.1560116	0.25988293	-0.3917675	-0.27949333	-0.5850973	0.7162752	0.11463833	1.1568336	-0.45241165	0.7206907	-0.4859848	0.08675194	0.28864384	-0.004475594	-0.11687946	-0.009088516	0.27866173	0.19779396	0.12968636	0.6893997	0.9801483	-0.19052792	0.40925026	0.88768005	0.22675419	0.33467007	1.2435379	0.23339558	0.2066946	0.908967
ADPRH	1.1529975	-0.7930708	1.2740808	0.48090935	0.33156443	-0.8092694	-0.13442278	0.870852	-1.0294557	-0.64263916	0.74889135	-0.603323	-1.1964517	0.05823326	-0.108447075	1.1436434	0.03249502	-0.65207386	0.44213772	0.495481	0.078107834	0.24525404	0.067760944	0.43996	0.8738613	0.35705233	1.4109497	1.4508376	-0.97951174	-0.59675837	-0.39072466	-0.30384493	-0.0200634	-0.47330284	0.137846	0.5677829	0.021310806	0.076966286	0.20481348	-0.14184141	-0.1664424	-0.6503682	0.35667562	0.009112358	-0.24507046	1.9806356	0.29969835	-0.28174353	0.077983856
ADPRHL1	0.67359449	-0.296584855	-0.038974775	-0.582210305	-0.74752925	-0.6952798585	-0.040992022	-0.521205646	-0.287805315	-0.268087625	0.46648193	-0.56135298	-1.08550978	-0.092064135	-0.30927348	0.53847098	0.032640695	-0.55747963	-0.193559885	-0.4697601975	-1.08173324	0.0055024625	-0.11179376	1.0963323	-0.65013575	-0.421684035	-0.33991956	0.09150767	0.1934557	0.90869832	0.0979430685	0.143130065	0.142837285	0.3295066365	0.4299857615	-0.142202615	-0.498070485	0.097281695	-0.18264748	-0.346929325	-0.316726445	-0.71017049	-0.506058465	0.272350541	-0.7360437	-0.94269658	0.35428596	0.176798105	-0.67794155
ADPRHL2	-0.53905106	-1.1346502	-0.6128483	-0.4740677	-1.263669	0.6649761	0.43435192	-0.013061523	-0.10447121	0.045788765	-0.13117123	-0.7249813	0.55508804	-0.34983063	-0.26463223	-0.038687706	0.88966465	0.054559708	0.5924139	0.54294014	0.42955017	-0.48999596	0.24669647	-0.32767677	0.71142006	-0.028307915	0.44381046	0.080467224	0.31676388	0.3103199	0.6805248	0.3066435	-0.21722984	-0.5897989	0.17447186	0.06911564	0.35047245	-0.98542595	0.351676	0.6696024	-0.20959473	0.06867218	-0.08429623	-0.3738613	0.17744541	0.9223194	0.075528145	-0.2658863	0.9969349
ADRA1A	1.365087	0.78397036	1.6974521	-0.08137083	-0.8061242	-0.295187	-0.73650503	0.6212597	0.06635332	-0.54949045	0.79590034	-0.5783973	-0.4775262	-0.43797874	-1.1836596	1.3685584	-0.27078295	-0.27731657	-0.16552067	-0.23435307	-0.5402756	-0.56435394	0.06475067	0.70803547	-0.21141005	-0.7872696	1.0575738	0.64814425	0.11864948	-0.9464941	-0.81024456	-0.39963436	-0.23021889	-0.68552303	-0.50962305	-0.051367283	-0.24067926	-0.34551764	-0.036553383	-1.2211046	-0.27883816	-1.0552292	-0.908906	-0.3191681	-0.32630253	-0.020853996	-0.067157745	-0.13825703	-0.8131552
ADRA1B	0.46474149	0.4403007	0.12344645	0.134244681	0.066557405	-1.011274335	-1.01367	0.3463740385	-1.237008565	-0.996993785	-0.10924101	-0.8833227	-0.282110455	1.1563243785	-1.44000175	-0.3494401	-0.71353388	-1.37932778	-0.244049547	-0.044281006	-0.573766475	-0.170600413	0.485374925	1.00810815	-1.212480075	-0.099294665	-0.62825797	0.89076565	0	0.204975365	-0.337598325	-0.444322825	-0.982257835	-0.23571347	-0.68534753	-1.280304675	0.02338052	-0.751546865	-0.870251665	-1.3154876	1.07428552	-1.085561965	-0.80708005	-1.26152468	-0.72639132	-0.7107870435	0.947550525	0.740795835	-1.305365775
ADRA1D	1.1727371	0.5910568	1.7846065	-0.21315861	-0.3028412	-0.40890312	-0.20132923	0.9007158	-0.093440056	0.10791683	0.75120926	-0.12942982	-0.50992584	-0.07651329	-0.21815681	1.2426081	-0.17663383	0	0.14012814	0.18821621	-0.79358673	0.13177013	-0.15693092	-0.024209023	-0.31958675	-0.6864166	2.4469109	0.3252983	1.5356808	1.7201023	-0.24387455	-0.028478622	-0.1317215	-0.41969776	-0.26596546	-0.3554077	-0.11302853	-0.22895813	0.40333843	-0.49683285	-0.12054634	-0.6705513	-0.436903	-0.32108212	-0.34599304	-0.412529	-0.2461071	0.045905113	-0.4703989
ADRA2A	-0.1794529	-0.7850008	1.3719807	0.5936432	-1.2226601	-1.7089901	1.8806734	1.6123075	-1.1375208	-2.1323547	-0.87780046	-0.40708208	-1.4807868	0.69501495	-2.1648254	0.051789284	0.3772602	-2.2327175	-0.9680009	-1.7560506	0.50751877	0.277956	0.092041016	1.6630116	-1.3109741	-0.9643574	-1.8895774	1.6924238	0.88239336	-0.50562	0.023647308	-1.3072343	0.12598705	0.84684944	0.9706974	-0.5081496	-1.0990491	-0.067355156	0.3140993	-2.0626469	-0.28191566	0.43218708	-1.6159759	-0.9392128	-0.3584485	-1.425096	0.043418407	0.97375107	-0.9350729
ADRA2B	1.4036951	0.44047022	1.8827491	-0.2868576	-0.26901722	-1.1271663	-0.4620471	0.2314663	-0.392159	-0.16252947	1.0427408	-0.010840416	-0.53391886	0.6379595	-0.5378165	1.5169702	0.18612003	-0.1926322	-0.13284779	-0.178936	0.03451252	-0.3080287	0.12196827	0.27085114	0.21112728	0.5258355	1.7885094	1.9265752	1.0643678	-0.265862	0.24098158	0.057890892	-0.6475682	0.18224669	0.47695684	0.34125853	2.1351004	-0.1806736	-0.11571312	-0.415421	0.35885715	-0.5691724	0.7159567	0.70393324	-0.3397069	-0.09372234	-0.35952997	-0.39319515	-0.01572609
ADRA2C	1.3477077	-0.010924816	0.40724802	0.46072483	-1.3787012	0.5012779	-0.93205166	-1.2941399	0.60060215	-1.5533094	-1.3258061	-1.1835423	-2.4314885	1.5123959	-3.174436	-0.9329791	1.1811218	-1.6208105	-1.0186777	-3.3740048	0.07909298	-0.097052574	1.1478662	2.1482916	-1.9000602	-1.757256	-3.5980587	1.1572971	1.6688766	-0.884305	0.9162617	-0.11647701	-0.89879704	0.16517067	1.1265211	-0.15490532	-1.1253157	-1.2391491	-1.8213115	-2.3253722	0.74078274	-0.97277546	-0.76728725	-1.1301746	-0.92819023	-2.0106707	0.6176872	0.8274479	-2.055747
ADRB1	2.0126424	1.8195782	2.0357862	0.34594107	0.40878296	-1.4008803	-1.5828757	0.094376564	-1.0007882	-0.34734917	0.62785196	-1.1539407	-2.3169422	0.5434041	-0.3465109	1.1789503	-0.71153164	-1.5937433	-0.58447695	-1.5710149	-0.4660144	-0.4136858	0.8701687	3.293439	-0.63523626	-0.6917863	-0.33301878	0.39611483	-0.5980301	0.21713066	-0.04226303	-1.849051	-1.4750896	0.6407738	-0.7154813	0.9596157	-0.5948343	-1.18965	-0.17492723	-0.71207714	0.42025805	0.2030921	-0.662148	-0.9498682	-0.95987797	-1.0868325	1.0924368	2.3628263	-1.2700448
ADRB2	-0.8476987	-1.4677119	-0.9746704	-0.27580357	-0.6981745	0.1925745	-0.83670616	-0.3108282	-2.63167	-2.0761776	-0.5018892	-1.0775719	-1.9726887	0.66630554	-1.2041597	-0.8200011	-0.5402622	-1.7711496	-0.427948	-0.8297434	0.908144	0.92874336	0.3104353	-0.28211308	-0.004332542	-1.1036816	-2.3643122	0.7518101	0.9680271	-2.3415704	1.2835226	-0.27319717	1.9429693	0.48901558	-1.5293417	0.8956213	-1.167222	0.41950703	-0.57496643	-0.1655178	1.5507526	-0.8815689	-0.6529064	0.4386444	-0.2950306	-0.3319378	0.09692764	-0.526844	-0.1440897
ADRB3	1.2680788	1.5463705	1.3503194	-0.026761532	-0.8447757	-0.81536436	-0.95700645	0.14557123	0.008106709	-0.48273802	0.67495584	-0.49072123	-0.3828559	-0.23654222	-1.0264125	1.028646	-0.14087915	-0.44435358	-0.25831747	-0.474957	-0.24102926	0.067914486	-0.054778576	0.7477946	-0.109564304	-0.9450674	1.7924623	0.73659134	1.9225225	-0.16393518	-0.42505693	-0.13904142	-0.2804799	-0.41415834	-0.38003778	-0.2441082	-0.3833356	-0.41802168	-0.27363825	-0.7414379	-0.01950121	-0.77074194	-0.5089936	-0.33219004	-0.5511365	0.022262096	-0.13408232	-0.17321348	-0.418859
ADRBK1	0.09428835	0.32288742	0.8662119	0.18221045	0.30388975	-0.8149843	-0.05884123	0.31365824	-0.49685812	-0.39411497	0.27149343	-0.29473543	-0.09602308	-0.20353079	-0.47304487	0.6602454	0.10270834	-0.5174537	-0.15383959	-0.31663656	-0.11421156	-0.113426685	-0.19309568	0.4137416	-0.21776056	-0.142838	0.51580906	-0.09016037	0.45881557	-0.33486652	-0.66241837	-0.43667078	-0.13162947	0.13059759	0.41803312	-0.27379847	-0.4020295	-0.26555204	-0.29892397	-0.35679674	0.02751112	-0.42762995	-0.19898462	-0.5170617	-0.18629694	0.2645526	-0.11575937	0.006860256	0.6050582
ADRBK2	-0.522530335	-1.00875688	0.11320257	-0.37689304	0.330245485	-0.30609058	-0.78601622	-0.29515434	-0.31892681	-1.08792855	-0.486493575	-0.215211635	-0.91212728	-0.00636959	-0.29799175	-0.082147585	-0.55148744	-1.0661936	-0.67171789	-0.97568275	-0.234534025	0.33694221	0.117562057	0.56208277	-0.281212095	-0.426457165	-0.471524235	0.6956053	-0.41462374	-0.27883911	-0.25216532	-0.4891522	-0.09668135	0.28462457	-0.111010075	0.0721836075	-0.399242885	0.274036883	-0.509423495	-0.57869935	-0.1105256085	-0.316748615	-0.54921483	0.084969522	-0.7268219	0.09416055	-0.015679121	0.39794874	0.0455982695
ADRM1	-0.333594325	-0.237627025	-0.90298725	0.053463936	-0.23890591	-1.0388408	0.26434564	-0.15816927	0.428016665	0.411006925	0.1664114	-0.326648235	0.677434925	-0.415557385	0.22374344	-0.39181375	-0.11437607	0.354639055	0.235975265	0.34347391	-0.007648945	-0.35560512	-0.34149409	0.0084981915	0.22966528	0.41916037	0.9505367	-0.28826666	0.0244708065	0.163873195	-0.397496225	-0.442973615	0.082533358	-0.339961525	0.46538019	-0.196043015	0.551344875	-0.42804909	-0.499504085	0.0314135555	-0.13876009	-0.422112935	0.0891504275	0.241438865	-0.025247097	0.73122645	-0.24057341	-0.364516265	0.1334877
ADSL	-1.6264749	-0.97581625	-2.0546947	-0.12840462	0.29599476	-0.73820305	-0.122382164	0.26852036	1.6066532	0.9415207	-0.2652235	0.5654192	0.44447517	-0.44300652	0.3887005	-0.6692352	0.30945015	0.9026518	-0.35052013	-0.16076851	-0.003810883	-0.68382454	-0.17378902	-1.048933	0.16910458	0.48456	-0.047906876	-0.4233923	0.42897415	0.7169142	-0.5574732	-0.026615143	-0.32063007	-0.026425362	0.836586	-0.3227539	0.6793318	-0.36743832	-0.6292772	0.7994709	-0.3985262	0.50510216	0.23326015	0.10221577	0.35795593	0.9299679	-0.7251034	-0.5589733	0.7669115
ADSS	-0.59395075	-0.901868085	-1.1860976	0.695192335	0.798481	-0.081385135	0.61164427	0.25354433	0.099232195	0.268486025	-0.198292735	0.287487035	-0.095437525	0.52387665	0.295886515	-0.5397148	0.491215225	0.67364692	-0.041956425	0.442975995	0.026046275	-0.27762866	0.0066862105	0.310346365	-0.0558729185	0.72861337	0.4603486	-0.17569805	0.090261935	0.240596295	0.728949085	-0.392581705	-0.1754603375	0.812983985	1.50418995	0.43931055	0.76534747	1.33153155	-0.138383866	0.585218415	0.1736669605	0.4315629	0.289757735	0.592377185	0.149552345	0.011260033	0.175223825	-0.056701183	1.109519
ADSSL1	-0.60658646	-0.067714214	-0.42310953	-0.15001297	-0.18288994	0.007483482	-0.17130184	0.4558258	0.15890694	1.4815931	0.67384624	0.5493374	0.523654	0.1612339	0.07051754	0.057275772	-0.8510237	-0.95625687	0.014409065	1.360301	0.4286642	-0.28525925	-0.73465157	0.6800022	0.3209505	0.14619541	-1.093595	0.012342453	1.9892445	1.1105394	2.3306427	-0.923975	-0.18787193	0.84824085	0.44872665	0.6996927	0.81007385	-0.2562971	0.6282749	-0.28711128	0.36874962	-0.5548248	1.142848	-0.002096176	-1.3029118	0.92870045	1.1643629	0.5689192	0.87297726
AEBP1	0.295045135	0.16170502	0.42523215	1.95399285	1.46344615	3.3632107	2.9500294	2.01752095	0.37727499	1.3383274	0.82472515	-0.04377127	2.1873002	2.32334615	2.40652415	2.20649245	0.25553894	0.330664635	2.6414261	1.0771265	0.748415485	-0.163990495	0.129323005	-0.342031	2.8305478	1.15207005	2.21887825	-0.941782475	1.3816986	-0.236555575	-0.66601085	0.746513835	-1.58981085	-1.81371595	3.2683635	0.099580288	1.27342605	1.05584524	-0.4557991	1.6504245	1.818059	0.75534247	2.26995235	2.374547	-0.01808643	3.8314724	1.14414788	-0.42661619	0.192084307
AEBP2	-0.07580065	-0.593092211	0.12893105	0.006085875	-0.01950502	0.033540725	0.1860041625	0.031733035	-0.211894035	-0.0974845875	0.025630475	0.04441214	0.19696855	-0.03937149	0.044404985	0.034693725	-0.058026313	0.20118999	-0.114194868	0.6120224	0.121181966	0.245848175	0.146420955	0.34733105	-0.133490085	-0.02217436	0.15389967	0.02876711	0.112126828	-0.400120265	-0.1360583305	0.053704265	-0.0304718015	-0.0423889165	0.26986599	-0.58015586	0.66207695	0.87951705	0.307549475	0.500432015	0.057805535	0.16369295	-0.1569781325	0.20153332	-0.47006989	0.463638305	0.18144989	-0.0414948475	0.062674045
AEN	-1.2986856	-0.6635051	-0.28278732	1.009006	0.8431277	-0.011014462	-0.5013089	1.0200648	1.272449	0.06303549	0.5535016	0.7547822	0.86676836	0.0938344	0.9364314	0	-1.1174259	0.11958647	-0.6256223	0.98984194	-0.6313281	-1.2574315	-0.39266253	-1.1533909	0.56825686	1.1112247	2.5352602	-1.4343977	0.61117554	0.70279217	-0.8681216	0.632812	-0.2911601	-1.1852031	1.0964284	0.847631	0.44834185	-0.34961176	0.008094311	0.97344923	0.14153337	0.85760164	0.53350973	-0.7162471	-0.4372077	1.095079	0.4865384	0.14446878	-0.027575016
AES	-0.538323723333333	0.0766245533333333	-0.8438902	-0.101504966666667	0.405779836666667	-0.417373977666667	-0.93920992	-0.464515376666667	0.082753185	0.474635443333333	-0.552105586666667	0.069082894	0.18970045	0.097993214	-0.260445593333333	-1.34255316666667	-0.71184796	-0.292376836666667	-0.43444316	-0.516994776666667	-0.573829646666667	-0.45156288	0.0681365316666667	0.58608055	-0.200433733333333	1.06378713333333	-0.83290577	-0.6772801	0.591085756666667	-0.0260175063333333	-0.552240681333333	-0.618562063333333	-1.7196053	0.58279037	0.387807536666667	-0.479651766666667	-0.71955617	-1.5542609	-0.47438335	-0.541413943333333	-0.38135465	-0.219205538	0.0582895266666667	-1.26488432	0.515137033333333	-0.903756123333333	-0.084887185	0.605422333333333	-0.0608031
AFAP1	-1.0142708	-0.080806255	-1.8555942	-0.43640137	0.28843117	-0.7866545	0.28016758	-0.47820282	-0.08678341	0.5706291	-0.15859318	-0.5145292	0.9666691	-0.48857784	0.64630604	-1.1231055	-1.2488494	0.35492325	0.16931725	1.0100193	-0.35378265	-0.15503311	0.17943859	-1.1206999	-0.06695652	0.7439289	0.53351784	0.15393448	0.48734093	1.4688969	-1.202085	-1.0627761	-0.44065952	0.09975815	-1.0707493	-0.32835102	0.18962574	-0.09829712	-0.93499565	0.38144302	-0.43733072	0.8796892	0.8786154	-0.9429207	0.41576576	0.004986763	0.09066868	-0.40778732	-0.34921837
AFAP1L1	1.093164425	0.64753316	1.342958675	0.481456515	0.6669004	0.089551925	-0.04361582	1.06680705	0.135070085	1.71852635	0.53737092	0.34643365	0.6966311695	-0.18101311	-0.086813675	0.791351565	-0.0642135165	-0.0837614535	0.43375421	0.04110432	-0.151684519	0.17347193	-0.00803876	-0.143337735	1.1305466	0.45483328	-0.080581665	-1.0781412	1.3167126	0.99752808	-0.34924221	0.233224155	-0.211034295	-0.70774817	0.287905693	0.27439093	0.036272765	0.11801935	0.45203709	0.372865915	0.096071005	-0.142482518	1.07448577	-0.32203531	-0.13058425	0.47403431	0.289882662	-0.2619237925	0.744489415
AFAP1L2	0.8420832	0.045908455	-0.60061885	-0.70944452	-0.411257745	-1.46928595	0.56124449	-0.483883126	0.99503085	-0.131939648	-0.493001465	0.356611715	-0.67458869	-0.548137675	-0.08980608	-0.6473198	-0.98875592	0.53295661	0.61499025	-1.00085138	0.325743435	-0.2535321845	-0.84796285	-0.062983513	-0.564454085	1.01562025	-0.72064116	0.698915005	1.1311524	2.88008	-0.597340575	-0.84547973	-0.89527512	-0.17878174	-1.65444305	1.3997052	0.041089775	-0.77479293	-0.78564835	-0.55605078	-0.480778695	0.813765785	0.51474762	-1.12083175	1.5398941	-0.9058118	-0.773513555	0.022074463	-0.885857825
AFARP1	-1.3284779	-0.55455685	-0.80097055	0.28444862	-0.84018135	0.58754826	0.09923077	-0.2913208	-0.12015152	-0.33439827	-0.44086647	-0.21694851	-0.005022049	-0.42623043	0.054106712	-0.7570424	0.55148506	-0.21811485	0.3124504	0.6443863	0.2194891	-0.031824112	-0.17842007	-0.45419025	-0.12703705	0.21516609	-0.5065284	0.6100588	-0.49558258	-0.32526302	0.69372463	-0.107551575	0.35591602	-0.14653873	-0.34091187	0.10837269	0.7756529	0	0.5565243	-0.118701935	0.29056644	0.018216133	-0.013724327	0.6269932	-1.2383757	0.6096182	-0.18123722	-0.111242294	0.7658615
AFF1	-0.133526023333333	0.25590338	0.644791933333333	0.667225043333333	0.268089286666667	0.17955017	0.0982529343333333	0.905061733333333	0.313011008	0.630178773333333	0.633631226666667	0.0697395033333333	0.0299887666666666	0.118685566666667	0.142295206666667	0.69082338	-0.0229684533333333	-0.51952187	-0.00804155000000003	0.67156218	0.0630618833333333	-0.000638176666666657	0.350202086666667	0.271877291	0.125089333333333	0.0502859666666667	0.354270936666667	-0.853532963333333	0.284062704	-0.502909333333333	-0.0695203133333333	0.064730484	0.286355815333333	-0.114841946666667	-0.075282732	0.0599904066666667	0.3816762	0.330608213333333	0.381850086666667	-0.0880832616666667	0.0521952333333333	-0.11901997	0.488555916666667	0.2898178	0.335700668666667	0.54610697	0.648087666666667	0.10296217	0.481175413333333
AFF2	0.67976713	-1.0997286	0.41672707	-0.7029891	-0.97332287	-2.1405497	-0.5954895	-0.3174467	-0.4170003	-0.9323864	-0.44296598	0.832047	-0.89070845	0.16813421	-0.89587355	0.6459942	-0.9882784	0.6592498	-0.6554179	-0.38341236	-0.75972795	-0.45798683	-0.23831081	0.31499863	-1.3482656	0.39848185	-0.36673498	1.3890638	2.4390345	2.0758076	-1.1514573	-0.36350155	-0.84089947	0.18646097	-0.6888628	0.49728394	-0.40207052	-0.12029028	-0.2130208	-0.46209717	-0.46733665	-0.16355848	-0.34434128	-0.5311303	-0.08903313	-0.6667485	-0.28507757	0.27195406	-1.5971375
AFF3	2.41362645	2.97835875	2.73320555	0.877339585	-0.51786233	-0.56366325	-0.49376249	0.915869475	-0.060502292	-0.51751375	1.30191447	-0.2839002715	0.099827055	0.34055114	-0.4625628	1.77614735	-0.01037264	-0.3156340195	-0.03338409	-0.30725051	-0.334263805	0.0399329750000001	0.00566173	0.95945953	-0.36846089	-0.61221434	-0.626099815	0.3012247	0.609615585	-0.7786529	-0.26295805	-0.159038548	-0.4967034	-0.38627243	0.67224001	0.1216023	-0.559444425	-0.43436003	0.29457211	-0.44870092	-0.4548032375	-0.62901974	-0.57679892	-0.338604222	-0.609460595	-0.5127816115	0.965358015	0.387279265	-0.397649535
AFF4	0.455377762	-0.23106642	-0.124953642	-0.037411878	-0.089225006	-0.4275880798	-0.164706992	0.2322877972	0.284184936	-0.0189166988	0.07056741	0.0659595496	-0.242956078	-0.1485401136	-0.071611398	0.1982527752	-0.136569216	0.282681274	0.196992968	0.3323472062	0.145285034	0.0347622848	0.496584422	0.129633712	0.120343783	0.089325052	-0.783950514	0.0498121274	-0.888063908	0.396527094	-0.1052440626	0.26939707	-0.1614856726	-0.164644622	-0.2633427548	0.345142174	0.347324748	-0.333024298	0.3125592172	0.225000946	-0.2517241474	-0.063062192	-0.089537238	-0.129252335	0.005244732	0.3352705992	0.197438909	0.1617828378	0.420445634
AFG3L1	-1.05416798	0.011111022	-0.267330885	-0.474696175	-0.35428191	0.15870619	-0.627112875	-0.03724289	0.17723942	0.493417735	-0.69410181	-0.537395955	-0.347493165	-0.75823642	-0.28974819	0.40477418	0.859026425	-0.12092352	-0.156520842	-0.823137285	-0.058225155	-0.33580637	0.78624772	-0.54486942	0.2722168	0.28107834	0.10673952	0.117718695	-0.002304554	0.209795945	0.86864235	1.03706072	-0.282268525	0.58513068	0.1359868035	1.087235935	0.38521146	-1.15118407	0.5972991	0.28612852	-0.36764241	0.75933552	0.53271151	0.41538191	0.9009452	-0.121965886	-0.68248178	-0.153400895	-0.0429906845
AFG3L2	-1.39040943	-1.79726625	-0.87249305	-0.393395905	0.0604543685	-0.854533685	0.07949209	0.09166384	-0.0413265225	0.399223805	-0.49442291	-0.67824125	-0.176971915	-0.5521221	-0.037996767	-0.37823819	0.0274972915	0.1005768785	-0.133006095	0.08801794	-0.28724003	-0.91296815	0.4083314	-0.223712445	0.0660057075	-0.28042364	-0.5479524	-0.28324842	1.22373775	0.0089964865	0.348626135	0.04710436	-0.5388236	0.353809835	0.83364868	-0.3278265	-0.868562235	-0.557042135	0.97037507	1.7364464	-0.6411867	0.44114541	0.7496705	0.8298745	0.140040875	0.68785237	-0.41268206	0.308866015	0.463677405
AFM	2.0768995	-0.045048714	2.2336555	-0.09692669	-0.23275948	0.2221818	-1.5096207	1.392796	0.47130442	0.476552	1.4797659	0.3442397	0.40882015	0.075482845	-0.62512255	1.6757793	0.37676334	0.046099663	0.25174904	0.2648139	-1.0461712	0.23759556	0.22923231	0.51134634	-0.08423042	-0.60923576	2.5770354	0.07213879	1.5977669	0.5838146	-0.33573055	0.045930862	-0.19952536	0.17741776	0.21641111	0.30001926	0.12133837	0.034291744	0.45136976	-0.68288517	-0.16582155	-0.22672892	-0.3630743	0.103227615	-0.16199398	0.25649166	0.17376089	0.24697876	-0.64483786
AFMID	-0.696826715	-0.66363977	0.31221735	-0.347191095	-0.170330525	-1.23225145	-0.291991235	0.424628725	-0.26119589	-0.393275035	-0.07596946	-0.398264885	-0.80513332	0.16600442	-0.9156406	0.3908867815	-0.0756103985	-0.07983398	0.062838795	-0.207474705	0.54640198	-0.79557063	0.0564668195	0.152903557	-0.4271536	-0.403732315	-0.07869554	-0.433273315	0.33395839	-0.89556645	1.8815234	0.121885775	-0.013212205	0.9193058	-0.116230965	1.50353005	-0.56025765	-0.737732165	-0.31051421	-0.95675923	0.000726223	-0.31805778	-0.1629407395	-0.62482405	-0.86465048	-0.159837485	0.0711174025	0.31755948	0.05264449
AFP	2.4491553	3.517188	3.6691833	1.3561373	-0.17750502	0.1584158	-0.01191473	0.3337822	-0.59307957	-0.43946648	1.2855105	-0.22637081	-0.51548004	0.63793564	-0.97041035	1.7545881	-0.11477947	-0.5652151	-0.2352562	1.0080595	-1.90837	-0.3070078	-0.33213568	1.2043352	0.054005146	-1.7835569	2.4884443	-0.013716221	1.558959	0.46711493	-1.1368375	0.3445964	0.08126783	0.13258457	-0.015994549	0.6803832	-0.15616846	0.31661177	0	-0.7434125	0.39229345	-0.32338333	-1.4343071	0.3692236	-1.122345	-0.31615353	-0.3621683	0.6035285	-0.4135461
AFTPH	-0.798870716666667	-0.532741056333333	-1.4625778	0.08660793	0.186724978333333	0.470135363333333	-0.18797938	-0.341094326666667	0.164952276666667	-0.385334333333333	-0.95717207	0.142938929666667	0.151191394666667	-0.00539207466666667	0.209521295	-0.915439926666667	-0.107190133333333	-0.506881706666667	-0.204545338333333	0.734887436666667	-0.125492732	0.266337713333333	-0.127706526333333	0.282462436666667	-0.866751666666667	-0.473691943333333	0.23184331	-0.099953648	-0.3252875	-0.311928433333333	0.236823719	1.99965126666667	0.126290320333333	0.289867403333333	0.35901483	-0.61712934	0.289616583333333	0.216554643333333	0.102068583333333	0.36063861	0.311256091666667	0.15776634	-0.0240869516666667	-0.112403553333333	0.327861786666667	-0.43220456	0.130098977666667	0.0771087003333333	0.0210701623333333
AGA	-1.6785111	-0.13428545	-0.68293285	0.46986866	0.47378826	0.5760603	0.9407244	0.39649868	-0.040314674	0.53814983	0.062540054	0.332366	0.98025703	0.83485603	0.7440672	-0.044053078	0.33084393	0.6134529	0.35077572	0.7508249	0.35952473	0.18710136	-0.310709	-0.61184263	0.7689657	0.8436012	1.1220245	-0.61775875	0.04809189	-0.6371517	1.1178379	-0.28762817	0.94030094	0.7493496	0.5849676	0.5466633	0.83126926	1.3269043	0.47197723	1.0703697	0.7208967	0.9828501	0.78745556	0.6805725	-0.31180573	1.6266394	0.3790865	0.13074112	0.15814781
AGAP1	-0.589085815	-0.782912245	-0.74230148	-0.190320015	0.35756588	-1.32792855	-0.73689128	-0.55451583	1.9174728	-0.09616756	-1.23332835	1.11976865	-0.38138913	0.73324347	0.191907885	-0.71268512	0.1583003985	0.170329095	-0.501069545	-0.8988786	0.169489385	-0.34237099	-0.358919615	0.584599495	-0.6443677	0.77006245	-1.16335152	-0.54790257	0.60823202	1.165739075	1.23051215	0.038380625	-0.437212465	0.70165443	-0.275129795	0.445116525	0.62689114	-0.63912917	-1.2523732	-0.29048251	0.16293812	0.521492982	-0.580036185	-1.6164236	1.190201775	-1.49559215	0.0910797125	0.842385775	-0.270240306
AGAP2	1.2374353	1.6023941	1.8002048	-0.55068874	-0.7564955	-1.7897701	-0.8710747	-1.543334	0.09945202	-1.4322586	-0.88095856	0.1322422	-1.458498	1.1310596	-0.8052149	-2.2854805	-0.9955101	-0.8595114	-1.3163862	-3.2377625	-0.7927656	-0.6648741	1.3905191	2.1374998	3.0389395	1.0637388	-1.2407055	0.36162186	0.016172409	-0.015060425	-0.28658295	-1.9834032	-1.9453173	0.5761881	-2.6461992	1.6755972	-1.1570501	-0.97062397	-2.8603153	-1.9765348	1.2548456	-0.46535015	-1.1946859	-2.258647	-0.95797825	-3.0370045	0.58689404	1.9136496	-2.244854
AGAP3	0.218795933333333	0.466938013333333	-0.2799595	-0.259608586666667	-0.626316056666667	0.302776966666667	-0.153738973333333	-0.21635914	0.490783366666667	-0.318365743333333	0.0492061	-0.516532896666667	-0.110786756	-0.178879102	0.22062969	-0.315757133333333	0.676506053333333	0.133229263333333	0.0340245583333333	0.306705164	-0.1054217	-0.186518351666667	-0.120572733333333	-0.0218690233333333	0.208598773333333	0.1980044	-0.0718421916666667	-0.110236803333333	-0.0465978	-0.0530220676666667	0.170920056666667	0.148232773333333	0.14397303	-0.432684253333333	0.42344698	0.14450137	-0.35808563	-1.6107955	0.0195042333333333	0.7974472	0.17794037	-0.286667188666667	-0.375804903333333	-1.01543139	-0.802323646666667	-0.0269470166666667	0.05062897	0.294545491	0.227619793333333
AGAP7	-0.143279442	0.11149884	-0.211580382	0.245023816	0.00504103999999998	0.562473782	-0.303551004	0.527564728	0.39518519	-0.3236695288	-0.178699416	-0.4657982792	-0.86943847	0.019864656	-0.12061205	-0.089300538	0.3291013718	0.218175992	-0.264811326	-0.895530775	-0.038197232	-0.17298946	0.251513672	-0.6062911	-0.601673798	0.5720378014	-0.865054018	0.0812908174	0.129906845	0.125944615	1.021391	0.498063376	0.5871752768	1.25487568	1.290918628	1.39761534	-0.47426614	-1.251078206	0.106241318	0.4155268542	-0.232906726	0.74365471	-0.26082058	-0.71251792	0.738326546	-1.03105918	0.062481214	0.686271974	0.8037249528
AGAP8	-0.31666994	-0.21615004	-0.66225003	-0.59288288	-1.12274145	-0.144105198	-0.88115048	-0.073319673	0.31501889	-0.54610227	-0.633396625	-0.49535775	-0.82305692	-0.344475505	-0.9550388	-0.23684549	0.42535996	-0.27119994	-0.411408665	-1.34972645	0.141854525	-0.0607011315	0.4330194	-0.164817095	-0.449971435	-0.053648235	-1.3712473	0.113707065	0.212936635	0.27434492	0.733318565	0.46526074	0.074870825	0.53271556	0.656980765	1.08638455	-0.864218475	-1.9519343	0.19345498	0.1103885185	-0.5478232	0.307590245	0.0508720865	-0.74452137	0.7068379	-0.717715975	-0.62163521	0.148688552	0.263536215
AGBL2	1.0036173	-0.39005756	0.9883156	-0.23707724	-0.12024975	1.7796736	1.7302408	0.22410011	-0.48379135	0.8760977	0.9314079	-0.19324589	-0.053347588	0.16117573	-0.13617325	1.4396219	0.61504936	0.20561886	0.8255911	0.17200089	-0.5077176	0.4687271	0.15440083	0.18606615	-0.55653	0.298481	0.8580713	-2.6468706	-1.288774	-1.0649495	0.001020908	0.006137848	0.44404507	-0.24204493	1.7344933	-0.17547989	0.73715496	3.3653803	1.6874886	-0.418602	0.21485853	-0.043702126	0.6978798	1.0151205	-0.23790073	-0.751081	0.025986671	-0.6632652	-0.5232506
AGBL3	1.36484575	0.689809108	1.7512758	-0.121332405	0.0292573	0.406501534	0.012394665	0.46606732	0.07363725	-0.050352335	0.875772975	-0.0306131825	-0.5565362	0.1371774675	0.17549276	1.0577729	0.10256887	0.082185745	0.22114635	0.0168356895	-0.1866333475	-0.00266242	0.407173885	0.43014144	0.085458755	-0.836001865	0.58581352	0.77880931	-0.19680765	-0.011954785	-0.182042598	-0.19718075	0.3557999125	-0.552871935	0.778181543	-0.15225029	-0.254418375	0.24025679	0.1657659935	-0.048397775	0.2324352275	0.34421468	-0.143548975	-0.290630825	-0.409673475	-0.2962663175	0.250018596	0.223948715	-0.242934705
AGBL5	0.483310365666667	-0.0866241483333333	-0.324740873333333	-0.306836772333333	-0.461530365	-0.169342676666667	0.139355343333333	-0.391203890333333	0.91662598	0.24414444	-0.209918186666667	-0.00810035333333333	-0.27902889	-0.688378346666667	-0.289763766666667	-0.277372985333333	0.515282303333333	0.177098273333333	0.39549446	-0.168155343333333	-0.189402423333333	-0.28359127	0.081039265	-0.357998848	-0.159313836666667	-0.363127393333333	0.307516886666667	1.05736556666667	-0.15160306	0.345351033333333	-0.0612874033333333	-0.20032549	-0.262234843333333	-0.208617216333333	0.165598550333333	-0.140571753333333	-0.555083918666667	-0.58706569	-0.0727055866666667	0.135589603333333	-0.29707925	0.109881084666667	-0.12100315	-0.49257215	-0.14874316	-0.05776119	-0.116241453333333	-0.253588037333333	0.7996149
AGER	1.5356922	1.5817261	1.5579915	0.1510992	-0.3964281	-0.32838058	-1.0560274	-0.10211182	-0.117637634	-0.19595623	0.23422813	0.07639027	-0.41686153	-0.1513443	-1.04809	0.5977192	0.11703968	-0.42311954	-0.12055683	0.033809662	-0.5452442	0.10591316	0.19767666	0.13603306	-0.21447945	-0.53840923	0.33500385	0.51436806	0.55873775	0.07162094	-0.41545582	-0.025453568	-0.18356133	-0.6919689	-0.0559597	-0.5048971	-0.2855463	-0.32802868	0.4155197	-0.7397585	-0.08100891	0.18367481	-0.38853073	-0.58998585	0.013758659	-0.16116047	0.090818405	-0.14259148	0.21885204
AGFG1	-2.5120173	-1.4407783	-2.3692198	-0.033815384	0.91082096	0.07817078	0.44703388	0.54683113	0.7490816	0.5996971	0.19927216	0.78557014	0.7241726	0.12804794	0.68432426	-0.7332325	-0.07869053	0.60305977	0.20504951	0.5440731	0.15958214	0.09637642	-0.4679842	-0.55454445	-0.14371014	0.2984686	-0.09231758	-0.23579502	0.0863266	0.22711754	0.3396616	0.7123699	0.45009804	0.54956436	0.41553974	-0.007863045	0.24297905	1.0879307	0.72616386	0.43099117	-0.057347298	0.46476936	0.747818	0.9135494	0.8387871	0.7244282	0.07116318	-0.3954153	0.01468277
AGFG2	0.4781058	0.40264105	0.53933977	-0.127940895	-0.4180600725	0.01254535	-0.198313706	0.018849135	-0.54934002	-0.230322124	0.32043457	-0.12452674	-0.33299017	-0.02078533	0.071612125	0.39251015	-0.302876232	-0.614966875	0.0667073745	-0.043023825	-0.100178244	0.2282712425	-0.080247878	-0.14202714	-0.133166085	-0.34574508	-0.375041245	0.119709255	-1.6690028	0.439607859	-0.1293962	-0.264418605	1.03893112	-0.372227435	-0.490729095	-0.44500207	-0.374700305	0.1359482	0.503854515	-0.23892617	-0.1376740915	-0.6446042	0.537738085	1.42679665	-0.763788	-0.2891314	-0.38674474	-0.2148213425	-0.04428792
AGGF1	-1.69388365	-1.144288075	-1.4481187	0.12877321	0.63229607	0.28482914	0.459176065	-0.71090267	-0.27434254	0.56447077	-0.89540337	0.4475646125	-0.02091503	0.09838152	0.56562996	-0.679599525	-0.449118135	-0.46415663	0.64882708	0.50624227	0.57401848	0.640737535	0.242901805	0.04552889	0.783171675	0.402088643	-0.255531305	0.16459799	-1.2895489	-0.614956365	-0.13758755	-0.06032324	0.354560375	-0.01380206	0.3035984	-0.099905965	0.254881855	0.444625375	-0.143743995	0.2857708835	-0.300502302	0.32030916	0.239500524	1.39998105	0.65038967	0.188263415	0.134568685	0.126392843	-0.0580492
AGK	0.874100193	0.285825715	0.4587972135	0.10878754	0.145413406	0.1936636	-0.206789495	-0.117190365	-0.7429924	0.52764701	-0.09861136	-0.525122643	-0.056159973	-0.080716608	0.097753525	-0.21018506	0.182965755	-0.618238938	-0.315099235	-0.3254657	0.120798115	0.06025791	-0.168308735	-0.15589571	0.0742430675	0.334498885	0.18068385	-0.1140222525	-0.681880975	-0.244223125	-0.025894635	-0.194064615	0.3357296	0.4676489825	1.00222967	-0.0930457	0.440597055	-0.0700559625	0.06843805	-0.1266365	-0.07030201	-0.002391815	0.039625645	0.244191645	-0.325812815	-0.1711449605	-0.262324335	0.07639646	0.91041945
AGL	-3.1015258	-3.4115314	-3.0075517	-0.27528954	0.35863018	1.0884094	0.780097	-0.8952694	0.14177227	0.69759464	-1.4826045	0.40552998	-0.01667118	0.39295864	0.47608376	-1.5719638	0.9126215	-0.05622673	0.8674021	-0.09462738	0.23004436	0.7826748	0.3044796	0.32409286	0.1229229	-1.1824903	-0.10081673	0.13033009	-0.0887661	0.5208998	0.7208109	0.69453716	0.56811714	0.78432655	0.084830284	-0.3962078	0.533535	0.7682562	0.56183815	0.01069355	0.42262554	1.301363	0.63665867	0.9124012	0.8267422	0.25440025	-0.22332668	0.33859444	0.16697311
AGMAT	0.26677965	0.21506667	1.2854642785	-0.545262815	-0.599911919	-0.351863385	-0.33165312	0.218452452	-0.97891975	-0.79635715	0.69465948	-0.48180008	-0.29023194	0.351956375	-1.0204322	0.99442788	-0.139945745	-0.41203642	-0.2536428	-0.59237622	0.057358265	-0.040199285	-0.48689364	0.7014761	-0.017861365	-0.25183654	1.08787465	-0.253268964	0.390374658	-1.23463035	0.25863552	0.231842517	0.401721015	-0.00920296	0.907793975	-0.602472545	-0.58328652	-0.055212498	-0.41269495	-0.664391535	-0.0870049025	-0.561306	-0.87202715	-0.545500745	-1.1228292	0.4664864555	0.73292923	0.3625803	-0.21994209
AGPAT1	1.1388063	-0.12091446	-1.2339272	0.19101048	-0.12193489	-0.3271265	-0.10599995	-0.82556057	0.10873413	-0.026258469	-0.6390562	0.043100357	0.055814743	-0.11266613	-0.32635307	-1.0675716	-0.2777338	-0.22505093	-0.18980408	0.082736015	0.16620255	0.43088055	0.2088747	-0.101379395	-0.2794342	-0.022948265	-0.20075321	0.36833763	0.06068802	0.6032028	0.060328484	0.38860512	-0.009289742	0.16386318	0.11937046	-0.14625454	-0.45246887	-0.85595226	-0.30481625	0.11832428	-0.31214046	0.28038883	0.22163105	-0.23181152	-0.37352753	-0.37856483	-0.009829521	0.12576675	0.22801685
AGPAT2	-1.3641014	-0.9032469	-0.35269547	-0.17813921	-0.31800175	-0.057273865	0.5686288	0.9019437	-1.729075	0.7613673	0.43229866	-1.5714097	1.0611386	-1.2301927	-0.32116652	0.8940058	0.46662664	-0.40610647	0.22206306	1.3701367	0.47301626	-0.43660116	-0.030497074	-0.110394955	0.24848986	0.9144635	1.4180889	-0.36524343	1.9070272	-1.9453592	-0.768909	0.088089466	-0.005762577	-0.8995099	0.013913155	-0.8651366	-0.3802762	-0.9402237	0.643003	0.3677039	-0.004757404	0.048263073	1.3355479	-1.2182708	-1.9337311	2.1909337	0.08599615	-0.97493887	0.5438237
AGPAT3	-0.127016566666667	-0.60769574	-1.16603279	-0.153870426666667	0.07786035	0.0393153833333333	0.133790651666667	-0.600381696666667	-0.35939948	-0.0402943333333333	-0.600059496666667	-0.0271288566666667	0.260706745333333	0.258043606666667	0.157318586666667	-1.12648536666667	-0.550005123333333	-0.396526176666667	0.390218893333333	-0.164148488666667	-0.407305086666667	0.31204176	-0.66769107	-0.0371537243333333	-0.31013028	-0.137704211333333	0.307037989	0.089300307	-0.61155	-0.335773306666667	0.27342113	-0.684885326666667	-0.17754507	0.387623142	-0.310517618666667	-0.275139649333333	-0.306571793333333	-0.0418311766666667	-0.127099676666667	-0.309236056666667	-0.064215819	-0.210293293333333	0.0891420033333333	1.37119753333333	-1.34201923333333	-0.25945583	-0.194329103333333	0.107120512	-0.143945213333333
AGPAT4	0.10669755	-0.194474934	-0.814941435	-1.42082975	-0.488478185	-0.424305916	-0.294341085	-1.43483305	0.487191675	-0.63245011	-1.11946725	0.52430391	-1.058883675	0.297437665	-1.8610325	-1.2092757	-0.74873495	0.358916285	0.600670325	-1.71553135	0.46510172	0.136611935	0.30915642	0.58057212	-0.474874015	-1.1440401	-0.99348497	0.020854952	-0.44756461	0.66108132	1.956491	0.62127257	-0.106839655	1.2909746	-0.970985885	0.83754635	-1.98566865	-0.304782865	-0.038447855	-0.272740365	0.0971455555	-0.36500454	-0.645754335	0.409103395	0.509397975	-0.917165765	-0.194692135	0.349799635	-0.399676314
AGPAT5	-1.537959315	-1.9857702	-1.309262735	0.3177414	0.875204565	0.30542517	1.03393078	-0.619313215	0.281032085	0.723272805	-0.602504711	0.877668375	1.48155405	-0.008587835	-0.029350755	-0.8548746	0.640473365	-0.179028035	0.258036615	0.52174902	0.128715035	0.275730615	-0.152362822	-1.0097449	-0.271730424	0.481857775	0.05115747	0.34582615	-1.23955822	0.1453251815	-0.216092585	0.60666323	0.8339038	0.43822813	0.2760601	-0.46391153	2.1063285	1.07440805	-0.309147355	0.551206585	-0.11075592	1.06642485	0.84417345	1.1025233	0.836823	0.840397367	-0.347035415	-0.644483075	0.840272435
AGPAT6	-1.34472565	-1.90310265	-1.6940415	-0.438111785	-0.499919415	-0.716067325	-0.154666903	0.219115255	-0.37574578	0.555175785	-0.66459417	-1.0491767	0.171656605	-0.73135137	-0.443001745	-0.53544736	0.13413143	-0.5325885	0.26257182	0.29644108	0.169909955	-1.06790878	-0.07169342	-0.646489135	0.54864025	0.099022385	0.317540645	-0.209530353	-0.498742105	0.6653719	0.238341332	0.49624872	0.082656383	-0.4790759	-0.662192815	0.0823068625	-0.336195945	-1.70600655	-0.024626731	0.32047939	-0.849403375	0.481022835	0.519063475	-0.52897311	-0.232306005	0.88880347	-0.44467687	-0.334054475	0.58314465
AGPAT9	0.40936565	-0.748888	1.6897125	0.45535183	0.09670448	-0.35197258	0.020956993	1.3232069	0.04852295	-0.20446014	0.9632263	-0.36875105	0.42249966	-0.22732449	-0.8526635	1.3421884	-0.40861797	-0.33143854	0	0.056074142	-1.0166936	-0.102526665	-0.27284575	1.089509	0.08694935	0.6480236	2.2095222	-0.10606003	0.9174795	-0.64530563	-0.47974634	-0.42745352	-0.62241364	-0.36138535	0.18280411	-0.65168476	0.5500593	0.1379404	-0.12750721	-0.3940487	0.30893803	-0.44631577	-0.23690987	-0.10497379	-0.7124653	1.3114843	0.5366907	0.20967579	0.29403973
AGPHD1	-0.08490944	0.052165985	0.8587332	1.3760557	-0.43738604	1.1668358	0.06947851	0.5574837	-1.4500461	0.38988113	0.009912014	-0.3623805	0.63642883	0.7685909	0.33926105	0.7482648	0.81068516	-1.0904422	-0.08845425	0.73042774	0.0483613	0.06026411	-0.37604284	0.7909384	-0.085472584	-0.4837761	1.0891161	0.28643417	2.0507884	-1.5388818	0.11204481	-0.89432144	0	-0.3322754	0.56910515	-0.17188978	-0.09942579	0.53413105	1.3036108	0.38381624	1.1025834	-0.857574	-0.41383505	-0.028925419	-1.4243984	-0.11848402	0.651083	0.48612833	1.1745481
AGPS	-1.44203806666667	-1.20930228366667	-1.35050303666667	0.003146648	0.258403616666667	-0.25078122	0.409835018333333	-0.205070973333333	-0.0829154676666667	0.359840246666667	-0.498665013333333	0.242990336666667	0.04400301	0.306920206666667	0.277395083333333	-0.93074307	0.281994033333333	0.261605106666667	-0.061757882	0.10132869	0.38873148	0.183832483333333	0.169142244666667	-0.06349484	-0.431269003333333	-0.0288430833333334	0.154558023333333	0.184819857666667	-0.0467745443333333	-0.01602443	0.486466883333333	-0.07481306	0.224822203333333	0.306888112333333	0.108589965333333	0.194466743	0.557153223333333	0.62646946	-0.622499931666667	0.01914994	0.212969303333333	0.524553783333333	0.109306813333333	-0.244821706666667	0.1175011	0.297567216666667	-0.449985826666667	-0.127339843666667	0.475847403333333
AGR2	1.5665798	0.958498	2.013126	0.23845482	-0.4445505	-0.4100237	-1.6051807	0.39374065	0.24747562	-0.5061579	0.95553017	0.1466999	-0.057418823	0.23811531	-1.4499273	1.3528004	-0.11476517	-0.16710949	0	0.3001852	-0.323308	0.012628555	-0.12817001	0.58444595	-0.14471722	-0.7756834	4.499222	-0.4129181	0.6378565	2.8290873	-0.6308937	-0.14469051	-0.6792135	-0.2930889	-0.20582676	-0.3169322	-0.49522305	-0.41783714	0.35004807	-1.0077238	-0.37563467	-0.50893116	-0.7903137	-0.06973839	-1.3157072	0.030762672	0.13812637	0.048765182	-0.34078693
AGR3	1.3501687	-0.039741993	1.9017	0.1039629	-0.54837227	2.5628724	2.305739	0.05791664	-0.09140253	-0.40596533	1.2804036	-0.13724232	-0.4755864	0.5503459	-0.20076656	1.2535458	0.25263548	-0.15514803	0.4014392	-0.37373352	-0.9264369	0.0477643	0.020718575	0.94651985	1.0484896	-1.0284977	2.143211	-0.41118813	6.2429676	0.18298292	-0.80646276	-0.07832289	-0.20931101	-0.22697735	0.44148397	-0.033228397	-0.26780796	3.393783	0.4609642	-0.64920235	-0.0625062	-0.23591757	-0.16429234	1.5320683	-0.53708315	0.039317608	0.17862749	0.048879147	-0.8154321
AGRN	0.25998258	-0.105076636666667	-0.0629415533333333	0.31226031	1.33493808666667	-1.17462685	0.268950146666667	0.446050323333333	1.2264779	0.902767186666667	0.169448539333333	0.814491586666667	0.786195746666667	-0.50919898	0.917401313333333	-0.366901236666667	-0.69488081	-0.512695953333333	0.206762633333333	0.338998796666667	-0.165852866666667	0.113417786666667	0.133472758666667	-0.169517674666667	0.44283295	0.527862543333333	1.24739043333333	0.00959444066666667	0.283093133333333	1.36026383333333	-0.45247761	0.247728983333333	-0.524964486666667	-0.0895832366666667	0.0398817066666667	-0.283212503333333	0.466037116666667	-0.95321655	-0.270414666333333	-0.596109533333333	-0.131030716666667	0.6951844	0.953662566666667	-0.174393016666667	-0.0938545833333333	0.189448993333333	0.00688616566666667	-0.143697581	1.2641217
AGRP	2.3945527	1.3248663	3.2608643	0.18489552	-0.34897995	-0.012902737	-0.45074368	0.39402628	-0.43685246	-0.35339022	0.6780443	-0.38431835	-0.14029503	-0.43755102	-0.82686996	1.772347	0.15421295	-0.35431862	0.17051554	0.1828103	-0.3290367	-0.055359364	0.3864069	0.12566519	0.029630661	-1.0043249	-0.7841654	0.07168913	-1.7563753	1.3330379	-0.17995167	-0.17882156	-0.40315914	-0.7339287	0.790154	-0.050493717	-0.7589121	-0.76050425	-0.052729607	-0.75782824	-0.2708001	-0.6011567	0.21472692	-0.7506075	-0.17109013	-0.10765362	0.7037835	0.18738937	0.19632292
AGT	-0.9799557	-1.2260351	-0.8164058	-1.7056236	0.18612766	1.022913	1.2175303	-1.2054892	-3.5468884	0.26357746	1.2226219	-2.073781	1.1667795	-0.14880562	0.34819126	-1.4833689	-0.45747662	0.08154106	1.3512564	-3.617056	0.81063366	1.2038946	-0.38564777	-0.63044167	0.16724014	-1.7881346	-2.8214445	0.80412483	-2.4404678	-0.8947096	0.35945225	-0.96963215	0.92770004	0.75814724	-0.11861229	-0.012285233	-2.1635113	1.4940519	0.18893528	0.7058201	-0.9113703	-0.3745556	-1.0074558	1.6182775	-0.76092625	-0.3485384	-1.269661	-0.70789623	1.2365923
AGTPBP1	-0.127748735	0.25174403	0.0494332000000001	-0.32473087	-0.3782379685	-0.607043265	-0.02845621	-0.043362625	0.157740595	-0.9301007	-0.39030815	0.334721565	-0.891448725	0.748883715	-0.47273898	0.03241873	0.345931538	0.40423106	-0.272979495	-0.63848615	-0.29699231	-0.258688685	0.14624572	0.81136943	-0.497578145	-0.816220045	0.059724805	1.2447648	-0.11891508	-0.31448579	0.95687914	0.26728274	0.05398154	0.930803537	-0.05969453	0.465777385	-0.459720375	0.25066233	-0.107328653	-0.47180296	0.39153361	-0.119071245	-0.28196502	-0.02711081	-0.42026091	-0.7174263	0.34775734	0.67520523	-1.0001445
AGTR1	1.7484803	-0.6662698	1.8290935	0.07195473	0.3184085	-0.29313707	-0.4809699	1.5044041	0	0.2676835	1.8750081	0.030555725	0.36839008	0.2145524	-0.14987564	1.347466	0.5453334	0.3327241	-0.043889046	-1.1265302	-1.2212076	-0.49556446	0.17579031	0.60440254	1.437541	-0.5317178	1.8427753	0.26487684	6.9024944	-0.17511463	0.45638418	0.5094371	0.21133041	0.03638172	1.5973778	-0.34352255	0.15666246	-0.14480448	0.30291605	0.12128019	-0.60835266	-0.5213108	-0.47008896	-0.0932827	0.21804142	1.0864911	-0.26599073	-0.28519392	-1.1178889
AGTR2	1.7412181	0.9173913	2.4090366	0.24970436	-0.09006119	-0.10008383	-1.6563482	0.5173483	0.028532505	-0.47947502	0.99824953	0.22743273	-0.2870984	-0.59395075	-1.9845338	1.3999639	-0.12018585	-0.000944614	-0.033548355	0.28658438	-0.251338	0.27084255	-0.043649673	-0.3372674	-0.33287716	-2.130073	2.4378948	0.36383677	5.3799486	0.46281624	-0.9054971	-0.15458822	-0.78993416	-0.575006	0.48453093	-0.44306755	-0.5792651	-0.16497278	0.59130716	-0.6598773	-0.7619152	0.08334589	-0.6349797	-0.67964125	0.034848213	-0.21231174	0.5511637	0.68279743	-0.3381958
AGTRAP	0.6899104	0.9411526	1.9811616	0.2837944	-0.14367867	-0.4618702	0.4026699	0.41123104	-0.19162273	-0.10216904	0.7088833	-0.3723278	0.39625168	-0.15544891	0	1.1573706	-0.24073029	-0.4693699	0.20662785	0.5863857	-0.14844131	-0.009145737	-0.34146595	-0.20117855	0.44152546	-0.43233204	0.7080374	0.52333546	0.009148598	0	-0.2784996	-0.39658928	0.4344635	-0.47846508	0.42462444	-0.51547766	0.5563545	0.3487072	0.39962387	0.16427231	-0.1886673	0.16652584	0.28447628	0.21164513	-0.62681675	0.7184448	0.104397774	-0.23826122	0.63140965
AGXT	1.22289302	1.14932035	2.2814946	-0.11868048	-0.8188455	-0.35449148	-0.90572905	0.43962431	-0.149032115	0.16246486	1.2376034	-0.210487605	-0.397052525	-0.305058235	-1.06159685	1.98627375	-0.03746152	-0.185328	-0.09937024	-0.199560876	-0.870198035	-0.761463885	-0.150180815	0.27775621	-0.070035455	-0.5619526	2.1067166	-0.269467115	1.8631234	1.50680615	-0.91460417	-0.09673357	-0.229133845	-0.506426575	0.053516627	-0.27434611	-0.327456955	-0.449496985	-0.061741827	-0.6445806	-0.307152502	-0.325401785	-0.609381435	-1.3185072	-1.034446235	-0.033561468	0.8608029	0.367963305	0.091934205
AGXT2	1.91143345	0.4706836	2.33373835	-0.1325821875	-0.60800673	0.370761865	0.00168919500000001	0.8126533	-0.137604235	-0.240729809	0.924657825	-0.39738965	-0.59845305	0.065954445	-0.850626465	1.59767345	0.006368875	-0.29230809	-0.074235679	0.127556085	-0.816214575	0.121554615	-0.1666753285	0.419391635	-0.21116495	-0.830410005	2.60810665	0.0304698935	3.6625889	0.52765823	-0.45779253	0.138720987	-0.1710968	-0.383038295	-0.039594889	0.083828448	-0.12787819	-0.2217361935	0.05522466	-0.335940598	-0.106726166	-0.4790728	-0.345206735	-0.052584648	-0.264255045	-0.225456485	-0.02156615	-0.157071115	-1.111489035
AGXT2L1	-5.413013	-4.0072765	-4.8636928	-2.2351837	-2.7097301	-0.26586246	-0.5253525	-3.691227	-6.558118	-5.3287525	-4.5629272	-1.2957869	-5.7324586	-0.32072735	-3.164915	-5.5539055	-0.7481203	-6.763174	-0.23880005	-5.7662706	-0.72629356	1.4409294	0.36167908	0.4759512	-4.1292067	-3.292614	-5.9097333	1.9263344	-7.1565638	-3.2308455	1.1641684	-2.525651	-0.031267166	1.6040182	-4.3690786	-0.353837	-4.718213	-0.24944687	-0.4742937	-6.5416937	-0.040041924	0.67347527	-4.2104607	2.4628878	-2.8756886	-4.679185	-1.4905138	0.69328403	-4.69363
AGXT2L2	0.21816635	0.5099821	1.4048276	0.0719862	-0.6865072	-0.29336357	-0.15220928	0.7284689	-0.6496649	-0.10928726	0.6187334	-0.7565479	-0.23599148	-0.23795986	0.11999893	0.6977339	-0.22678185	-0.3897333	0.26017094	0.48876953	0.15128899	-0.5140314	-0.09055138	-0.23052883	0.2356329	0.00551796	-0.040100098	-0.30683136	0.908906	-0.06609535	-0.120168686	-0.23958015	-0.03807068	-0.9025984	-0.483469	-0.006507874	0.030169487	-0.25879478	0.3554592	-0.7202959	-0.54830647	-0.486001	-0.10203552	0.02276516	-0.15115547	0.5798073	0.038209915	-0.22807121	0.21580505
AHCTF1	0.66745455	0.33107074	0.28316228	-0.317620763333333	0.187639553333333	-0.563719905	0.114184377666667	-0.196430206666667	-0.00788911333333333	-0.187044777333333	-0.518043216666667	-0.309592406666667	-0.445637226666667	-0.245234803333333	0.09526712	0.3146418	0.46561989	-0.0181878416666667	0.132612223333333	0.19921875	0.285650898333333	0.695664723333333	0.786358526666667	0.147893908	-0.03676096	-0.105064392666667	-0.30959336	-0.159746809	-0.51651002	-0.438014666666667	-0.637786383333333	-0.556221316666667	0.155194116666667	-0.03449489	0.464432246666667	0.166310628666667	0.297090686666667	-0.193084561333333	-0.31651417	-0.450072613333333	-0.302814959	-0.016987642	-0.0154778133333333	0.191245546666667	0.277694393333333	0.239402773333333	0.222902297	-0.15156015	0.348758686666667
AHCY	-1.070903075	-0.64443707	-1.7960136	-0.42993116	0.229703425	-0.612700925	-0.11692667	-0.569345955	0.73957729	1.01015568	-0.86904142	-0.15348005	0.9957137	-0.42378521	0.066915985	-0.97144535	0.86128045	0.521715165	0.1126637485	0.45052958	0.0098848345	-0.52663563	-0.0073041925	-0.96074225	0.12157011	0.100179675	0.5700593	0.028132914	0.176223755	-0.27796984	-0.056323053	1.07418205	-0.1863064815	-0.492198475	0.581261155	-0.13899374	0.3929882125	-0.612523075	0.186954973	0.62880708	-0.73017073	0.0032653805	0.57930805	-0.196145055	-0.32270956	0.759630205	-0.032224655	-0.46206283	0.56564331
AHCYL1	-2.73710685	-1.526916975	-3.1285221	-0.900180815	-0.39709185	1.10909225	-0.29128074	-1.1985474	-1.83365585	0.257191185	-2.09857415	-0.289783477	-1.15642215	0.418663975	0.35179615	-1.31243135	-0.77040578	-1.83683585	0.0475120555	-1.2289238	-0.42687273	1.237835875	-0.399261	-0.11513233	-1.29583835	-1.5588255	-1.0584269	0.53557492	-1.3075728	-0.38012838	0.41993761	-0.42100954	0.82367085	0.907302365	-0.99291708	-0.9420886	-1.10880565	0.96304035	-0.271527288	-1.12720015	-0.297814845	0.093380928	-0.347229483	1.74572945	-0.135114671	-1.48380515	-1.26506615	-0.349534515	-0.89899967
AHCYL2	-0.9560337	-0.6312022	-0.53285885	-0.2348408705	-0.25966692	0.795634749	-0.7790284	-0.856019975	-0.553987039	0.3684926015	-0.840431225	0.27964306	-0.06441545	-0.1372613885	0.20992232	-0.832034585	-0.51231146	-0.497081285	-0.107256415	-0.67768813	-0.16832542	0.51735353	0.12040043	0.127767565	0.1282014825	-0.5409956	0.21239138	0.304049495	-0.95261668	0.286533355	-0.042856215	-0.353608135	0.597618575	0.08149004	-0.580477715	-0.57962562	-0.687352175	0.3463735465	0.66416502	0.18234873	-0.255871295	-0.49656915	0.0675969125	0.59619904	-0.44015313	-0.25110911	-0.28192186	-0.05393219	0.22754431
AHDC1	1.92073775	2.081475	1.9119911	-0.166342975	-0.1973631365	0.097014427	-0.386072875	-0.0255842215	-0.348972565	-0.264188295	0.458607195	-0.12212682	-0.29317236	-0.007555723	0.033255577	0.77214313	0.812397	-0.76530982	0.0956151465	-0.370441195	0.211879015	0.85370735	0.1997466065	0.6504481	0.001484155	-0.332084415	0.100386622	0.71502328	-0.41774224	-0.7984543	-0.473593951	0.040323973	0.092584847	-0.378053175	0.714975125	0.142877815	-0.242185835	-0.21702456	-0.0830812435	-0.44276738	0.05499387	-0.378924375	-0.50852346	-0.057620524	-0.59096693	0.20500779	-0.328631875	-0.06077981	-0.682950025
AHI1	-0.5490328	-0.5989370075	0.00789438750000005	0.34014058	0.36847317	0.588599325	-0.263969425	0.6288584425	0.7136055225	-0.20898401	0.1890558	0.366291635	0.19266664725	0.10641086	-0.6178184725	-0.0814286535	0.2176389675	0.002537131	0.0838755375	-0.0948878505	0.07318901975	-0.041689515	0.7341771175	1.04267324	0.2041081175	-0.155393719	-0.938615915	0.3511962925	0.04909134	0.7144932725	0.330416436	-0.0770673875	-0.1312819725	0.2274016	0.60112345	0.52843654	-0.025811075	0.11464965125	0.1777121925	-0.0501838925	0.24390125175	0.36370361	0.0889386	0.322336555	0.24472869	-0.184769395	0.4048177045	0.8488665725	0.04253590025
AHNAK	-0.373954784	0.611480506	0.127319044	1.002503488	-0.170127772	0.62255697	-0.80030956	0.303580954	-1.822583416	-0.3138790168	0.077865022	-0.493734742	-0.39512655	0.235024162	0.0097306242	0.348412234	-0.000375935	-0.90229072	0.141617012	0.646883686	0.0576544768	0.666714004	0.0332553838	0.0363216406	-0.2320940026	-0.80575608	0.393217746	0.1085294732	0.158586494	-2.1860668	0.024119374	-0.355922984	0.905162436	-0.170481492	-0.0075176224	-0.4550818408	0.192249108	-0.399513338	-0.231213374	-0.264150705	0.682004168	-0.49944401	-0.1188878036	1.34236452	-1.622803508	0.555543988	0.238222887	-0.326671314	-0.418357652
AHNAK2	1.1402475	1.54166476666667	2.06101163333333	1.3321293	-0.0967006666666667	0.699243703333333	-0.889194183333333	0.951292376666667	-1.06457312333333	0.883955966666667	1.4708635	-1.02894367333333	0.406191653333333	1.95105236666667	1.01341024333333	1.09200828333333	0.19330454	-0.7219801	0.201191906666667	2.6602017	-0.9936924	-0.985050066666667	0.130644963333333	1.25479904666667	0.8933374	1.48912465333333	2.34972733333333	-1.38319936666667	0.716739486666667	-0.9799517	-1.2591284	0.0351219133333333	-2.07484196666667	-0.0731048576666667	2.6947937	-0.84370774	1.67533826666667	-0.47669603	-0.307439326666667	1.79653853333333	1.50639853333333	-1.49906446666667	0.173148631666667	-1.15560736666667	-1.8661912	4.47383373333333	2.25856113333333	1.04656809	3.39626693333333
AHR	-1.2491255	-0.27812767	-0.23804569	2.1261702	1.9190941	1.409956	0.97101784	2.163558	1.6699905	-1.0063086	2.0676727	1.1025438	2.296649	0.71676254	1.5265789	1.3743048	-0.80263805	1.0650911	1.0094366	3.3486795	1.6367025	0.3796463	-0.8588705	-0.60191727	1.6702118	2.4108725	2.6990538	-0.41730785	2.5926151	0.3672886	0.6810045	1.4027472	0.9069023	0.16471386	2.2939987	-0.14155293	1.6448956	1.4454308	0.763443	2.015236	1.7813101	1.22402	3.0701437	-0.41326904	0.594327	2.998537	1.9803486	-0.2060728	0.78823185
AHRR	0.39472125	0.27530645	0.94084715	0.28633571	0.33529472	0.41900229	0.167661665	0.0613575	1.47282915	0.59275174	0.86237647	0.71299936	0.44229889	-0.108878615	-0.40910457	0.641145715	2.46698765	-0.33231377	0.260735515	0.30560469	-0.2220316	0.118925093	0.213343142	-0.35190367	0.6433847	-0.512036805	0.21862365	0.1255071175	1.95288825	0.69244695	-0.5204096	0.10740448	-0.08163858	0.00658989	1.51641395	-0.600101485	-1.4052205	-0.155766235	0.0545742515	-0.330908059	0.295748948	-1.02619647	0.28804493	-0.09668207	-0.04073476	0.08794856	0.804079535	0.391288525	-0.417351233
AHSA1	-2.4147587	-1.6635199	-2.8566184	-0.32493973	-0.40453243	-0.3686638	-0.17491436	-0.59601307	-0.61671543	0.24605846	-1.4419613	-0.35645294	-0.14768887	-0.019848824	-0.25385094	-1.2789564	-0.036396027	-0.14339733	-0.35932446	0.16939354	0.10784817	-0.49622154	0.22379398	0.12545109	-0.33595085	-0.049539566	-0.47697353	0.18580818	0.082377434	-0.33616734	0.7368641	-0.05020809	0.064902306	0.38519287	0.5480318	-0.030820847	0.5667906	-0.20732403	0.049606323	0.3980856	-0.13285255	-0.017727852	0.2666769	-0.49961185	0.6375437	0.10319519	-0.10648918	0.22202969	-0.13418388
AHSA2	-0.20390797	-0.24574566	-0.54782915	1.0179052	0.10346222	0.6715164	-0.7542248	-0.17469501	0.66934013	0.4849882	0.29613972	1.1464767	0.18578339	0.7338066	0.45821285	-0.6870756	0.67032623	-1.117857	-0.34945107	0.42351246	0.019209862	-0.040808678	-0.36312103	-0.04800701	0.0715847	-0.22634792	0.6509056	-0.71084785	0.27098942	0.23239422	1.6838455	-0.20942211	0.6278429	0.9972935	-0.032564163	0.73613644	0.5330219	0.3965044	1.1615868	0.48182964	0.59361076	0.3938036	0.023917198	2.100832	0.840312	0.11199093	1.0434675	-0.47106552	0.36660385
AHSG	1.2605033	1.1577618	1.27908967	0.062279705	-0.354181765	-0.318477632	-0.435590745	0.204385285	-0.164125438	-0.25694322	0.7970252	-0.358067985	-0.24446154	0.0798759475	-0.77864935	1.1176076	-0.052369595	-0.2423644085	-0.06319666	-0.1573824885	-0.49029588	-0.10187817	-0.220264905	0.31901217	0.143979075	-0.670555575	-0.48747232	1.6896775	-1.65972135	2.03907965	-0.2428984625	0.018061161	-0.128572942	-0.386813645	-0.0195646285	-0.17609453	-0.33167172	-0.268427372	0.13046408	-0.38365364	-0.30219078	-0.512588035	-0.53690673	-0.430291175	0.192610741	-9.8705000000001e-05	0.017288205	0.010146145	0.06810999
AHSP	1.7120867	1.3934531	1.617075	0.008567333	-0.026171684	-0.5919781	-0.4966712	0.07904434	-0.21877861	-0.6450186	1.0628924	-0.21767282	-0.20960379	-0.17457056	-1.1199198	1.5475545	-0.14095068	-0.46189594	-0.042342663	-0.025019646	-0.14500904	0.9310832	-0.12712574	0.35056162	-0.19466972	-0.6948905	0.38482952	-0.10011864	-0.38416386	-1.0578141	-0.14938402	-0.13919592	-0.24068546	-0.28928185	-0.010314465	-0.097123146	0.08717728	0.05720663	0.14979124	-0.3588581	0.061418533	-0.51632357	-0.18403816	-0.4308033	-0.15624428	0.13084173	0.04733324	-0.1501894	0.156178
AICDA	0.7969346	2.3954334	3.4255643	0.16746187	-0.04677391	-0.23149633	-1.730494	0.6348772	-0.50328636	-0.53723955	0.7824955	-0.13285542	0.2438221	-0.18083906	-1.6347041	2.4650922	0.06613779	-0.47813177	-0.09043598	0.91103745	-0.8907714	0.5446744	-0.4639039	0.37471533	-0.22424698	-0.9802575	2.4367127	0.013168335	1.5185513	0.35648155	-0.345304	-0.012183666	-0.76228523	-0.5920305	0.17997074	2.488751	0.055519104	-0.20686007	0.1930542	-0.38644743	-0.32542038	-0.18239212	-0.62897587	-0.43702555	-1.0094347	0.34979105	0.79074335	0.5421276	-0.1597104
AIDA	-1.048331025	-0.09259915	-0.282243735	0.7770629	1.72349645	0.235764505	0.9833841	0.32853365	-0.1285891525	1.06373693	0.01841164	0.66242598	0.264831065	0.077253825	0.69411421	-0.268583068	0.50023841	0.529288775	0.18506241	0.38050699	0.306075575	-0.37618803	0.08958006	-0.4133501	-0.15407395	0.8066187	0.46359252	-0.099166393	-0.2651937	0.208610535	1.1558609	0.144756795	0.67040015	1.30636505	1.7401199	0.368914605	0.64275932	1.2721987	0.316377645	0.52817393	0.315317155	1.36515095	1.0113745	0.9134369	1.07218075	0.2032666205	-0.075229646	0.023032665	0.84933185
AIF1	-3.422236	0.38113403	-1.7274184	0.58809376	0.5131378	0.959425	0.15207672	1.3163366	-2.1312704	-0.9143734	0.5045099	0.10825634	0.003433228	0.9074249	0.09427357	-0.63888454	-1.2238455	-0.6560545	0.4033451	1.0325508	1.3495998	1.0551748	0.13115788	-1.1791468	0.6562576	0.5078964	0.76931095	0.38085747	0.5450125	-1.2749405	1.0080738	0.12450695	1.9852276	-0.15085316	-1.9305649	1.1317883	-0.42057896	1.7068195	0.1590786	0.37456512	1.0997477	-0.9085121	0.9582243	-0.1628418	-0.22318935	0.90705395	0.48345566	-0.8759527	0.8934097
AIF1L	-0.901707675	-0.74734878	-3.3118944	-0.32056284	-0.31503248	-0.6608672	-0.721395	-2.6961627	0.29102135	-0.514088165	-1.635221	0.734582415	-0.47518206	1.59282065	-0.62802648	-3.4802589	-0.93617582	0.1269931775	-0.295383925	-1.1675296	0.364016535	-0.016568661	-0.19529152	0.168519975	-1.98540305	-0.82058383	-0.98965023	0.354869365	-0.26148939	-0.2625618	1.78482105	-0.26616907	0.009385109	1.02206565	-4.291153	0.64964198	-0.0307888985	-1.389986	-2.09545235	-0.4584112	1.004734525	0.51693725	-1.023674	-1.75654365	-1.07407665	-3.91666085	0.421841145	0.26668882	0.44543504
AIFM1	-0.7621536	-1.0628366	-1.73702	-0.19263744	0.40137672	0.24105453	0.48232746	-0.22379112	0.5722246	0.675478	-0.310894	0.34883118	0.4037094	-0.1393919	0.17376709	-1.4912968	0.08635044	0.89889526	0.31045723	0.17799568	0.037771225	-0.12702656	0.1254797	-0.18142796	0.2376566	-0.30444717	0.37115192	0.021206856	-0.018903732	-0.38984394	0.3606949	0.8012762	0.7385855	0.14209652	0.5057039	-0.18829441	0.043819427	0.6392517	0.62527657	0.54617214	-0.23881054	-0.22569656	0.043577194	-0.36812305	-0.34515095	1.390007	-0.14346409	0.5799227	0.79677963
AIFM2	-0.478003	0.09103751	-1.30565	0.66009045	-0.429805745	-0.218576905	0.302605631	0.656153185	-0.44708013	0.126126765	0.482401851	-1.04980087	0.68712665	-0.61707544	-0.285417075	-0.100664615	0.596760765	0.40143489	1.2814541	0.365356915	0.05916643	-0.32770753	-0.518666265	-0.068394898	0.08725881	0.68926287	1.2523775	0.058215141	-0.119147775	-0.27182199	-0.102106575	-1.31874798	-0.29327488	-0.301637655	0.8563366	-0.32563448	0.76791668	0.276566982	0.652928341	1.5027647	0.48770427	-1.87617685	0.157925125	-0.5533576	0.46166277	0.79170799	0.641736485	-0.192959305	-0.2394023
AIFM3	-2.5952458	-1.4433737	-1.9492898	-0.020555496	-1.9719372	1.1927671	-0.24857044	-1.584796	-3.2646384	-0.8349228	-1.7396374	-0.19233131	-1.9682522	2.0745163	-2.06565	-2.218533	0.23559189	-3.238698	-0.6051092	-2.1921444	-0.5383768	0.17089081	0.9415121	2.7091703	-2.6194792	-1.9529943	-1.7791872	1.8446102	-3.0579748	-3.1206636	1.9693594	-1.9271841	-0.7277365	1.1912928	-2.617365	0.48501205	-2.545835	0.08446407	0.42955875	-2.758102	0.83337593	-1.8095274	-2.4947724	2.8265257	-3.099196	-2.2175012	0.42247677	1.8096771	-2.069172
AIG1	-1.9998322	-1.2167892	-2.4984927	0.06833649	-0.1454916	0.6799097	-0.68270874	-1.0685616	-0.45774364	-0.7938843	-0.9549484	-0.015702248	0.22326851	0.018322945	-0.71777725	-2.5152025	-0.35399723	-1.1979313	0.15267563	-0.092142105	0.22111034	0.5817814	-0.9865761	0.14013672	-1.4371967	-1.0125608	-1.1141796	0.23645496	-1.3058605	-0.016794205	0.5501995	-1.0995188	0.6994467	0.30190563	-0.72002983	-0.1207571	-0.5984678	0.25029945	0.34340858	-0.671051	0.19192982	-0.15138245	-0.041650772	0.86629105	0.26909924	-0.7741709	0.12778854	-0.06316471	-0.5702019
AIM1	0.8825016	-0.47145653	0.42869282	1.2881432	2.1954908	-0.46552277	0.42255878	2.0653973	-0.57687044	0.26491928	1.3994255	-0.46337223	0.9768734	0.077577114	1.0801897	1.3655181	-0.75410366	0.13090181	0.9589858	1.0564871	0.77515125	0.015079975	-0.77001286	0.23633623	1.2148495	0.18249512	3.584096	0	0.6410179	0.56855154	-0.28095245	0.16047668	0.46235466	-0.39062977	0.5596838	-0.11657858	1.72686	1.6519823	0.76766634	0.99448395	0.98897266	0.5973592	2.2951422	-0.028664112	1.1727953	3.208476	1.0248547	-0.60738945	2.1275902
AIM1L	1.70184183333333	1.1797309	2.2787733	0.209267765333333	-0.640741026666667	-0.398137883333333	-0.340493043333333	0.507088826666667	-0.157657143333333	-0.35902357	0.9964177	-0.48859311	-0.155722143333333	-0.252805073333333	-0.779407186666667	1.65135986666667	0.105902035	-0.252876917333333	-0.130063056666667	-0.0585034686666667	-0.50018804	0.0258429853333333	0.067259789	0.966084166666667	-0.118760901666667	-0.55303383	1.84529176666667	-0.596022926666667	1.05436421	-0.210776176666667	-0.158334246666667	-0.008863131	-0.142743748333333	-0.493163273333333	0.176777206666667	0.02732102	-0.196813903333333	-0.0682052033333333	0.2741456	-0.239833035	0.217112698333333	-0.416027706666667	-0.361564003333333	-0.411597886666667	-0.4946564	0.52327809	-0.0234179476666667	-0.315398698	-0.260103226666667
AIM2	0.43457603	0.8360715	-0.044059277	0.16762209	-0.74031734	-0.33095694	1.2534842	-0.14157677	-1.6819272	-1.2716627	-0.18011141	-1.7990355	-0.9705992	-0.8117504	-0.15714598	0.44701052	1.0751452	1.9827218	0.9531541	-0.4760208	0.30086756	1.1005445	1.1191993	-1.610529	0.5869889	1.0259614	1.0114293	0.9097657	-0.71015215	0.5938306	-1.1087775	0.07310581	0.4549861	-0.40154505	-1.5869336	1.4625049	-0.26324272	1.0941482	1.1656928	-0.8639493	-0.40336084	0.6923976	-0.48656988	0.05739546	1.3634753	2.226313	-0.9906349	-0.5911298	0.68348837
AIMP1	-1.93643615	-0.8820541	-1.27223922	-0.005249977	0.431203375	0.418427935	0.051554675	-0.142558565	0.093611716	0.72841788	-0.156382085	0.1513237975	0.52144336	0.1205668475	0.259313583	-0.525435685	0.0252389799999999	-0.1014452	0.336696625	-0.2912626	0.354147435	0.14558935	0.030726434	-0.083917622	-0.124951375	-0.114027025	-0.12087463	-0.515491015	0.03788519	-0.2128272045	0.4411788	-0.04571772	0.36408281	0.16031313	0.226132395	0.0706043265	0.60810803	0.607428075	0.460626135	0.59445	0.342434885	0.973485	0.078757775	0.790123	0.30486965	-0.01623965	0.17582321	-0.249394415	-0.448984625
AIMP2	-2.0999613	-1.1226015	-2.5170436	-0.15673828	0.022071838	-0.06280422	0.6691551	-0.45828342	0.13279438	0.05339241	-0.6841345	-0.44046783	0.24016094	-0.21709538	0.7785444	-0.9620085	-0.19499397	0.57646084	0.54112625	0.19482613	0.23292637	-0.4531088	-0.13798237	-1.2848015	0.12438965	-0.09625435	0.17582035	0.023979187	0.6077156	-0.66556835	-0.43343735	0.32183552	0.4075632	-0.005454063	0.71789646	-0.36333275	0.061380386	0.2781105	1.1436872	1.6172218	-0.6354456	-0.26299477	0.63361835	1.3720512	-0.035603523	0.8928442	-0.755476	-0.47817326	0.049388885
AIP	-0.173553466	-0.172764778	-0.6389169685	0.0503978735	-0.9070983	-0.584584235	-0.75686026	-0.22322416	0.091805937	-0.24213934	-0.142561437	-0.245171545	0.138872625	-0.177999015	-0.530265815	-0.301871305	0.19571924	-0.1356325125	-0.2217741	-0.172380925	0.12903023	-0.014867305	-0.0987730025	0.331840035	-0.07271576	-0.128595355	-0.63958693	0.3258133	0.13877678	0.48897028	0.252025605	-0.057008743	-0.014785768	-0.42123699	-1.12207555	-0.22840548	-1.05066015	-0.63301995	-0.36651087	-0.25624037	-0.04694748	-1.5023618	-0.66528225	-1.02190827	-0.86728525	-0.18696928	-0.187046525	-0.24188471	-0.169868945
AIPL1	1.5081518	0.96444847	2.15773175	-0.16852498	-0.630126	-0.47730732	-0.7019441	0.806531885	0.1340701575	-0.294985055	0.9564812	-0.33637548	-0.40448213	-0.170192005	-1.0422027	1.37654475	-0.19227767	-0.241278648	-0.046759127	-0.08547807	-0.94489195	0.247606995	-0.15965414	0.60479808	-0.238957405	-0.970276135	2.4991195	0.055168868	1.60042735	0.47963095	-0.461668735	-0.18257594	-0.51031231	-0.73095727	-0.223007195	-0.28344202	-0.496015785	-0.3107380855	0.0396797655	-1.001635575	-0.30962944	-0.570928335	-0.64239908	-0.3907187	-0.533240555	0.0512602335	0.096865656	-0.10154462	-0.76671242
AIRE	1.199976175	1.4220281	2.048007	-0.194339755	-0.68705487	-0.322342635	-0.2322402015	0.342055325	-0.017252922	-0.092909336	1.0418465	-0.25497341	-0.1155386	-0.02559328	-0.612398625	1.19433595	-0.433485515	-0.339335445	-0.13662624	-0.282001255	-0.401892425	-0.071672679	-0.0066940785	0.424197195	-0.3569181	-0.5770073	0.84877395	-0.434115425	-0.00504494	0.9940269	-0.1607100975	-0.060144662	-0.33517575	-0.347151275	0.020534275	-0.1959378725	-0.909222135	-0.1701765105	-0.09188938	-0.79409528	-0.000346664999999996	-0.62613035	-0.64780925	-0.7253554	-0.46249771	-0.014700415	0.281597135	0.121573445	0.026916265
AJAP1	0.82629013	-0.26029158	-0.4208007	1.4309402	-0.81995153	-1.7568865	0.40611696	-1.0006976	-0.5341592	-0.9336057	-0.68913937	0.26562738	-1.4876714	0.39056635	-1.0431514	-1.0083923	1.7741485	-0.6217036	-0.69726706	-1.2319498	-0.009925365	-0.6441798	2.0033545	0.92769957	-1.1119494	-0.76357126	-3.265676	0.21262884	0	1.2566695	0.9090743	-1.1392331	-0.09767294	1.1009707	-2.414732	-0.28587484	1.7448545	-0.21727705	-1.1093497	-2.4108243	1.3825078	-0.14290667	-0.48671103	-0.2112174	-0.83741426	-1.7350888	-0.05202532	0.6504159	-2.9480271
AK1	-0.08056165	0.38991309	-0.3547468	-0.64696691	-1.27916195	0.28036307	1.91733505	-0.49520586	-1.06223296	-0.6070738	-0.17895365	-0.72933722	-0.71871806	-0.044306278	-0.38881445	-0.3409934	0.004671096	-0.54918097	0.89095497	-0.85260344	-0.16139412	0.333557132	-0.18655634	0.30059767	-0.0893797885	-0.5637231	0.084225892	0.90678265	-0.3244927	-1.0223656	-0.000252723000000004	-0.816990865	-0.073690885	-0.265775205	0.455200195	-0.0847053525	-1.466850275	1.8632183	0.546527875	-0.868145	0.012787343	-0.47278595	-0.54967737	0.9292736	-0.86272955	-0.1178770045	-0.49403382	-0.204981325	-0.6021375625
AK2	-0.3907266825	-0.307472705	-0.690326685	0.246186255	0.374190815	0.8173089075	0.634759665	-0.0755393505	0.791940905	0.6288843175	0.229449515	0.531286955	1.1888256	0.28828668125	0.828091865	-0.31559849	1.0051422175	1.114715325	0.09289360125	1.0078890125	0.53286957	0.289640665	0.238811976	-0.7229296025	0.4080882075	0.520377875	0.4233798975	-0.009722472	0.5223906	0.467575315	0.4443647875	1.356056925	0.661950585	-0.04516983	0.5586690925	0.16383433425	1.3175111	0.9709711075	0.721515665	0.9670763	0.3446805475	0.609886185	0.626469615	0.257591484	0.71831703	1.101347915	0.461430075	-0.2887368175	1.2632279325
AK3	-2.5244985	-1.005682	-2.1567168	0.5363579	1.1796074	-0.30122662	0.6361294	0.18421745	-1.0418243	0.10030079	-0.6728711	0.19123459	0.47270584	0.64833355	1.5155258	-0.88716125	0.9474144	0.48861217	-0.042165756	-0.51154995	0.39970875	0.57754135	-0.14575768	-0.44018936	-0.2627411	0.056134224	-0.14255905	0.19287872	-1.5547724	0.19023418	0.51085186	0.38222885	0.62232494	1.146102	1.8653774	0.002148628	0.7827778	1.9450903	-0.40201855	-0.2753048	0.29076576	0.8258848	0.72508335	1.577919	0.81013966	0.17756557	-0.23919201	-0.5288687	-0.5234699
AK3L1	0.5445622494	0.248204232	0.972345816	-0.174491024	0.629497914	0.5292796328	0.475730891	0.673103892	0.84336412	1.4285133	0.9308672	0.5843175922	1.87014786	0.577187542	-0.357808872	0.92213697	-0.4802651368	1.020809174	0.159391022	1.62246418	-0.0965744002	-0.30434485	-0.309982582	0.1703434944	0.196995543	-0.1068490948	-0.538689148	-0.165461733	-0.180946072	0.710705	-0.048862269	0.388494403	-0.59263582	0.024073406	1.16393546	-0.571771722	1.33210182	1.35054722	0.184216498	-0.11891174	0.070598888	-0.827331246	0.51824016	0.580696102	-0.4127891612	1.185186574	0.87209682	0.56830921	1.56761056
AK5	-1.204895065	-0.95252897	-1.6326711	-0.272182225	-0.12959552	-1.5556579	-1.84756755	-1.124917485	-2.3364923	-2.9527793	-1.022371295	0.139617445	-2.7381625	2.11257815	-2.3278499	-1.535445025	0.419563053	-3.03701605	-0.245635035	-2.59250785	1.102505425	-0.69525432	0.42348171	1.77521395	-2.60037565	-1.6993866	-2.84263825	0.165887835	-2.5028374	0.64224864	2.90431	-0.67852235	-0.043527605	2.75149275	-2.37676025	1.078311215	-1.73194575	-0.439194925	-0.9229741	-3.38750395	1.5712235	-1.51425405	-1.8741047	-1.6525137	-0.9166558	-1.1828401	1.02612232	1.70877485	-2.9292171
AK7	2.0002003	1.0371127	2.3868775	-0.33108616	-0.9613881	-1.3042336	0.11382961	0.7952447	-0.6480708	0.1401515	1.2902126	-0.4350667	-0.42833185	0.09901428	-0.14174414	1.9162507	0.009758949	0.10950422	0.3396821	-0.058299065	-1.4470515	-0.3602519	-0.5251603	0.5107951	-0.109553814	-0.5493393	1.5605135	-0.61606216	0.7838888	-0.48147964	0.037651062	-0.23084116	-0.56530666	-0.051990986	1.0529356	0	-0.12286854	3.3977995	0.26357508	-1.1296539	0.25584555	-0.63956165	-0.24280548	0.6953478	-0.6847296	0.29483223	-0.34595633	0.00599575	-0.16598892
AKAP1	-0.7737751	-1.1544695	-1.5022969	-0.55117893	-0.66582584	0.012167931	-0.08946991	-0.7973299	-0.7657175	-0.3295269	-1.6361408	-0.049637794	-0.81692886	0.1502037	-0.2361517	-1.6105747	-0.14006138	0.09074402	-0.30099678	-0.80531883	-0.15838432	0.5004482	-0.31300354	0.12237644	-0.28504276	1.0487261	-0.8572035	0.38416386	-0.40240383	-0.26884174	0.05778408	0.15721035	-0.045811653	0.05234337	-0.5603399	0.09368038	0.6239004	-0.41993618	1.2673616	0.019657135	-0.100263596	-0.05432892	-0.3745613	0.28874588	0.8203602	-0.70416546	-0.56443405	0.009944916	-0.43882656
AKAP10	-1.3785696	-1.1855989	-1.4226952	0.45445538	0.45214844	-0.2195673	0.15484524	-0.36754608	-0.5163851	0.46852875	-0.51553917	0.1808796	-0.30906487	0.08229828	0.4477787	-0.6293645	-0.54395294	-0.16949463	-0.3003044	-0.18935585	0.47722244	-0.16045094	0.004507065	-0.46273184	0.14926147	-0.26958275	0.3478279	-0.021339417	0.48227024	-0.26108932	-0.08051491	0.15823174	-0.22801971	0.7091017	-0.063269615	0.07170296	0.15427017	0.697176	-0.26384735	0.2998619	0.15182877	-0.026548386	0.4742918	0.56017494	1.1414614	0.415946	-0.12864971	0.055537224	-0.08488083
AKAP11	-3.237987	-2.7123713	-2.8873892	-0.28131866	-0.0964632	0.26281452	-0.977417	-1.2318134	-0.3315134	-1.225173	-1.2404737	0.5448837	-0.26355648	0.38286495	-0.19703197	-1.7801609	-0.34710503	-0.6892395	-0.73594856	-0.61989784	-0.088890076	0.3037815	0.025499344	0.81313896	-0.50936127	-1.4733906	-1.3049593	-0.40087318	-0.38389587	-0.28993797	0.66713715	-0.35974026	0.14811611	0.7622814	-1.0233631	-0.31475544	-0.9454441	0.12682438	-1.0915842	-0.91887665	0.76296425	-0.27391148	-0.2029953	0.7018595	-0.16088963	-1.5859346	0.04352951	0.34948063	-1.4872389
AKAP12	1.07553733333333	1.79188251933333	1.68404760666667	2.61939143333333	1.32320152	-0.797137416666667	-0.0742457706666667	1.77612876666667	0.0351759566666667	1.3345213	1.8436559	-0.279157321333333	2.09265993333333	0.401542663333333	-0.979654633333333	0.62254493	-0.34637674	-0.0713793446666667	0.07507451	2.92627083333333	-0.638968786666667	-0.58811505	0.626726155333333	1.5822013	0.486250253333333	1.591252	-1.03481228666667	-0.7851041	0.174854756666667	0.564426416666667	-1.3598321	0.260437318333333	-2.09224266666667	-0.21341006	0.698832196666667	-0.614304548666667	1.1227862	0.576888093333333	-1.0743046	0.330923703333333	1.23429426666667	-0.19831435	1.01637044666667	-0.39198304	-0.171607646666667	0.675600383333333	2.38107176666667	0.849438686666667	1.36454486666667
AKAP13	0.8319771375	0.6845419375	0.2296323575	0.89395272	0.9412260275	0.04154766	-0.297853713	0.74466265	-0.51836015	0.0010418945	-0.2373459325	-0.448937165	0.0797909525	-0.05183601175	0.0823340375	0.3923218255	-0.1759543425	-0.6085159825	0.257392519	0.4814916875	0.5129842625	0.49114037	0.118466257	-0.4581651675	0.27219426	0.714471585	0.44538403	-0.782468195	0.691407205	-0.3155282675	-0.7449868925	-0.16152751425	0.0883359905	-0.6033086775	-0.78814494	0.3182402875	0.79075278	0.148605475	-0.3695700175	-0.1946427775	0.3711743375	0.141435385	-0.00824451	-0.1295297145	0.41688680625	0.8884480075	0.2574781175	-0.30686033	1.225294025
AKAP14	1.2224011	0.7582407	1.5535746	-0.3473239	-0.8997288	-0.07708025	3.961052	0.06434107	-0.06956053	-0.12526035	1.255611	-0.42712212	-0.7200017	0.17293167	-0.2891431	1.1821699	-0.118630886	0.19315481	1.6631632	-0.24229765	-0.6542773	-0.3063059	0.015118122	0.4334917	-0.1685381	-0.78122187	0.54419947	0.17430258	-0.38754416	-0.77198935	-0.40954113	-0.20740795	-0.5134754	-0.5694108	-0.6174245	-0.13762951	-0.44676018	4.8354435	-0.2243557	-0.8782258	0.15084171	-0.94488	-0.74796677	-0.27739668	-0.9814887	-0.24137926	-0.26659727	-0.06594324	-0.24910069
AKAP2	-0.3514328	-0.81418467	0.25937223	1.9998322	2.1499672	0.514606	0.7563	2.5707302	-0.5716796	2.1904154	1.0258598	0.45489502	1.9617405	0.07064438	0.424613	1.3619184	-0.67899275	-0.40000153	-0.2757268	0.15579128	0.17005062	-0.41384077	-0.2300291	0.18375683	1.0159454	1.2035007	0.6284442	-1.073854	0.18795204	-0.840261	0.39858627	0.18504	-0.17849255	0.6180773	1.5919313	0.2566123	1.023325	1.921586	0.07524538	-0.56222105	1.0267167	0.6449709	0.7218523	0.20671034	0.096765995	1.3171377	0.5399432	0.121527195	0.8522558
AKAP3	1.0365882	0.69594383	1.0828428	0.021792412	-0.17558193	0.6000786	-0.55685425	0.02951622	-1.2778287	-0.607996	0.5583019	0.46944523	-0.23750877	0.00713253	-1.2238455	0.94947004	-0.3807745	-0.7909169	-0.027223587	-0.32434177	-0.46444464	-0.09211874	-0.569437	0.19120932	-0.23641777	-0.7750664	0.24200773	-0.93778324	-0.6147852	0.18068361	0.13871956	-0.00855732	-0.012151718	-0.30967712	0.04554367	-0.9806161	-1.2126474	-0.15128326	0.10190678	-0.7793274	-0.22076845	-0.15222359	-1.828423	-0.33165932	-0.6319709	-0.3052082	0.9360533	0.66672325	-0.4311142
AKAP4	2.7651572	-0.0575819	4.4069037	-0.28768158	-0.49039745	-0.59428596	0.5411873	1.2340074	-0.014786243	-0.045588017	1.6826959	-0.3187132	-0.115998745	0.14705467	-0.7878413	2.956068	0.3822379	-0.07174921	-0.020152569	0.27358437	-1.4805226	0.84148407	-0.036221504	-0.04625511	-0.15805626	-0.43281746	2.6245499	2.2493281	3.8969822	0.61721087	0.4133706	0.08940983	-0.0367589	-0.08343029	1.0378895	0.10804939	0.05032015	0.31164455	0.48949814	0.025634766	-0.08018303	-0.067145824	-0.10090208	0.013865471	0.03548336	0.3635273	0.25537348	0.4502015	0.7382798
AKAP5	0.893713	0.9814167	2.787261	0.29604006	-0.5264249	-0.5763345	-1.8785696	0.75137615	0.23718691	-0.83526707	0.6715207	-0.38811398	-0.52921486	0.56181717	-0.15112829	1.8709006	0.82911587	-0.038909435	-0.37518263	-0.41364193	0.36680365	-0.54496765	0.43354464	1.9631376	-0.77456284	-0.083304405	0.97053957	1.3711	0.15372038	-0.83747864	-1.8089137	0.14390755	-0.93680954	0.5789485	0.4478426	0.108866215	-1.0942307	-0.5878954	-0.022433758	-0.9493723	-0.15527725	-0.27632618	-0.8540878	-0.74818325	-1.2239828	0.31048012	0.8686137	1.5892458	-1.499268
AKAP6	-0.178642015	-0.27930855	-0.11895035	0.1554985	-0.44390583	-0.99981092	-1.120808115	-1.000356915	-0.73951148	-0.671002625	-0.54155233	-0.45283556	-1.8572285	0.173422335	-0.325425625	-1.015912515	-0.72082425	-1.0747049	-0.84130525	-1.14821386	-0.0944042185	0.187420845	-0.150875095	0.29307222	-1.5822165	-0.62663077	0.0784688	0.8068428	-1.60826325	-0.252517225	0.0512979	-0.20675826	0.170068025	0.98517583	-1.26756595	-2.38295395	-0.50906157	-0.59451508	-1.09868455	-1.09319855	0.24011684	-0.38944578	-0.987429635	-0.639858	-0.211228605	-1.411326875	-0.4150648	0.14476514	-1.35625315
AKAP7	-1.0398417	-0.70550156	-0.32138205	-0.29723167	0.7074261	0.8662844	0.04649639	-0.90907097	-0.5733347	0.32703018	-1.0270386	0.30219555	0.11837959	-0.41683388	-0.68054104	-1.0603886	-1.0780811	-0.24067783	-0.40206242	-0.5514746	0.09934521	0.27406883	-0.114053726	0.0302639	0.21289158	-1.6400404	-1.2800999	0.9432163	-0.43332577	0.29101658	-0.65513325	-0.9068384	-0.37672234	0.069065094	-1.0196981	-0.5487108	-1.0656071	-0.6317568	-0.21631908	-0.36567593	0.005241394	0.40440273	0.035307884	0.07196236	1.0263472	-0.92534447	-0.5518532	-0.3605833	-0.34490585
AKAP8	0.11668491	-0.9734359	-0.6415777	-0.4770441	0.36017513	0.20671082	0.27659798	0.5442066	0.80103016	1.2919512	0.27662086	0.13891506	0.64523125	-0.34682178	-0.00446415	-0.025396347	1.0329943	1.001071	0.32305622	0.23412609	-0.19472122	-0.36011696	0.13309002	-0.37979412	0.0202322	0.76195335	0.5377989	-0.1802988	0.7204733	0.4955597	-0.013959885	1.4180765	-0.010977745	0.05281353	0.77740955	0.09626675	0.6830206	0.09373474	0.5848408	0.98043156	-0.44466782	0.53705406	0.70285034	0.25540924	0.8515091	0.9220629	0.30443478	-0.0374918	0.45771408
AKAP8L	-0.054049492	0.1088562	-0.36081553	-0.6831293	-0.8140707	0.5322771	-0.3864193	-0.66709805	-0.29271412	0.3332863	-1.5358582	-0.2666483	0.29870796	-0.5449562	-0.3028345	-0.7206383	0.040091515	-0.18036556	0.36201286	-0.24958324	0.002394676	-0.30273724	0.7286005	-0.4711399	0.4582491	-0.16793537	-0.48884678	-0.058823586	0.257411	-0.2576046	-0.00065136	0.6456852	-0.19703579	-0.570529	-1.0391178	0	-0.48161602	-1.8137531	0.29160595	-0.22950363	-0.5386152	0.23736191	-0.23004436	-0.26971245	-0.12540245	-0.034114838	-0.22549438	-0.32227135	-0.31200886
AKAP9	-3.3459406	-2.8008513	-2.9176846	-0.2813568	0.17927456	0.6487293	0.19392776	-0.608572	-0.29368782	0.34657478	-0.47128105	-0.06508541	-0.27161503	-0.1159544	0.11601353	-1.0168085	0.35133648	0.07700443	-0.0800581	0.16081905	0.19017982	0.2753439	0.059556007	-0.17869186	-0.058540344	0.33391857	-0.000937462	-0.06437874	0.031009674	-0.07103062	0.5816183	0.21301746	0.77877617	0.7939062	0.87793636	-0.22415543	0.6715536	1.2985725	0.3051939	0.12743378	0.12289333	0.14713097	0.5056572	0.91141987	0.8094263	-0.008713722	-0.048160553	-0.02711773	-0.44255638
AKD1	0.419443456666667	0.21999041	0.737713033333333	-0.423177566666667	-0.307206313333333	0.757098833333333	0.544743523333333	-0.574934152333333	0.250119202666667	-0.20119206	-0.0954818733333333	0.0652000133333333	-0.886283543333333	0.0905955633333333	-0.992602486666667	0.2078112	0.030857878	-0.209177496666667	0.203659375	-1.06503088333333	-0.158546287333333	0.844855313333333	0.33560101	0.263334753333333	-0.156498433333333	-0.726391793333333	-1.76113506666667	0.750182013333333	-1.03020923333333	1.06559564	0.676128396666667	-0.25160678	0.165598712	0.625178963333333	-0.0747930133333333	0.919293553333333	-1.25071273333333	1.5540959	0.33556636	-0.80543851	-0.168727876666667	0.0265471166666667	-0.468546233333333	1.61405436666667	0.94602839	-0.833547123333333	-0.160948437333333	0.3058602	-0.837910346666667
AKIRIN1	-1.105407945	-1.074949988	-1.31805565	0.024255276	0.371160982	-0.176342962	0.773445115	0.2435860625	0.037469865	0.268742085	-0.805782315	-0.0892233855	0.078299045	0.0017457	0.273084655	-0.26624274	0.094729424	-0.14963627	0.46957207	0.36325073	0.475607395	-0.473365315	0.42784929	-0.05475569	0.464699735	0.44268561	0.50194025	0.077515125	-0.216231345	0.31853676	0.9019246	0.1683468755	0.130986213	0.962203975	0.509041785	0.37306166	-0.094448565	0.2569413175	0.473374845	0.5196185	-0.334700105	0.78574515	0.233242512	0.845730285	-0.139536858	0.2925677225	0.17600298	0.045011042	0.382840645
AKIRIN2	-0.1939714	-0.00457095000000002	-0.618529305	0.57551575	0.66285945	-0.2251987425	0.26048851	0.120566845	0.41199874	-0.019416332	-0.061411855	0.084437368	0.301914695	-0.121032235	0.65463065	-1.2472231	-0.013653755	0.31207705	-0.112658023	0.872456065	0.052951335	0.0091857915	0.2056345935	-0.35189581	0.0622444175	-0.175138	-0.264486315	0.1048722255	0.00755978	0.168052671	-0.707711225	-0.66858864	0.113206387	-0.13461161	-0.105602741	-0.1618719115	0.40912104	0.02118349	-0.038453577	0.646023275	0.234762195	0.557222375	0.260134695	0.192937375	0.55607797	0.55523395	-0.075269215	-0.21770191	0.717576515
AKNA	1.4201269	1.2732978	1.5920019	0.058835983	-0.57494926	-0.37749863	-0.44991398	0.4645424	0.09320259	-0.55474377	0.6384926	-0.35388184	-0.2990389	0.031249046	-0.5356159	0.8987365	-0.14402676	-0.1658287	0.13066292	0.15791893	-0.213727	0.019105911	-0.07949638	0.56489706	-0.16288185	-0.6729593	0.3252039	0.21869183	0.45111656	-0.44018888	-0.28088188	0.058944702	-0.113321304	-0.3012743	-0.3152933	-0.13014793	-0.13698769	-0.22612572	0.24246979	-0.5255165	0.20867538	-0.46136189	-0.29738808	-0.19337463	-0.001016617	0.002346993	-0.24136257	-0.29556274	-0.7717881
AKNAD1	1.2931027	1.573482	1.6159887	-0.23212719	-0.7002654	-0.6629324	-0.6178484	0.49142122	-0.010626316	-0.4137993	0.7966199	-0.43119192	-0.35786295	0.009950161	-0.74914074	1.1490893	0.8444209	-0.21073866	-0.016161442	-0.082118034	0.008338451	-0.033618927	0.12348509	0.60681105	-0.020852089	-0.75555277	1.5880561	0.06724501	0.69191647	-0.41317272	-0.48898888	-0.09887934	-0.122661114	-0.47337103	-0.36805725	0.02111721	-0.48776388	-0.2233653	0.11963463	-0.79066706	-0.2380271	-0.74521923	-0.59577894	-0.27770042	-0.3667245	0.15484095	-0.12150097	-0.25649166	-0.22339344
AKR1A1	-1.23902655	-0.80865285	-1.4973786	-0.414286615	-0.12759781	-0.2973094	0.14564419	-0.0723896005	-0.350336075	0.063340666	-0.6981349	0.106947415	0.16881561	-0.590744485	0.03566408	-0.9146612	0.215381615	0.2660985	-0.031816961	0.072256565	0.3744173	0.03347825	0.0349645625	-0.642361165	0.087272165	-0.069443702	0.377123835	0.0219063775	0.331578735	-0.156016825	-0.040430069	0.236341	0.295547485	-0.277518747	0.264195917	0.243057252	0.21472263	-0.174675465	-0.043601037	0.0735530865	-0.4739585	-0.2536063175	0.0091052055	-0.49343634	-0.333407885	0.642398835	-0.34536791	-0.443534855	0.6685915
AKR1B1	-2.5478668	-0.44653225	-2.3317008	0.372159	0.09022331	-0.05948925	0.00254631	-0.28862572	0.30861092	0.3080454	-0.28904533	-0.29742527	-0.18886471	-0.6221247	0.35852146	-1.31707	0.14775181	-0.07309151	0.36242104	0.5981083	0.80642796	-0.37119675	0.19119453	-0.2913437	0.85921574	0.5604048	0.49233246	-0.0832777	-0.3393364	0.038772583	-0.1457882	-0.4661951	0.9414072	-0.3403721	-0.6235695	-0.14726448	-0.2752552	-0.14711475	0.355752	0.8354664	0.09112072	-0.42719173	-0.030418396	-0.14004803	0.020669937	1.0493479	-0.28522015	-0.23639011	0.6505079
AKR1B10	1.054383265	0.561439975	1.66301965	0.492779	-0.7435596	-0.761564495	0.154516225	0.98681855	-0.2135345925	-0.55597447	1.07717015	-0.576387645	-0.25258088	-0.127769233	-0.72013165	0.96091223	-0.203439237	-0.365418675	0.381198655	1.37234305	0.838182665	-0.1379687775	-0.320622205	0.282916545	0.29318357	0.370015145	1.94600775	-0.13941717	1.389623425	-1.40145805	-0.9297776	-0.36636257	1.795916525	-0.717389585	0.094524385	-0.79132105	0.97325803	-0.04801321	0.974666115	2.06303405	1.247678035	-0.985957375	-0.0041039	-0.593401435	-0.454771995	1.924448	0.233415595	-0.2979326325	0.8962741
AKR1C1	-2.12940213333333	-1.05375336666667	-1.61982676666667	2.00193566666667	-1.60067286666667	-0.5483934	-2.00288836666667	0.843904956666667	-1.93288866666667	-3.89122556666667	-1.67857441	-1.07279013333333	-1.7718997	0.916704183333333	-3.0836226	-1.44126683333333	-1.6749347	-2.2617596	-2.2630838	-3.9355383	-0.727681333333333	0.281182136666667	-0.806049033333333	0.206199323333333	-1.9583322	-2.5247674	-3.09406266666667	0.0457204166666667	0.47595438	2.40702803333333	0.110982577666667	-1.79525743333333	0.895993213333333	0.818404366666667	-2.44770082333333	-0.48562194	-0.70825498	-0.7127816	-0.450118223333333	-3.45091876666667	1.45266963333333	2.1019241	-2.9834129	1.78809435	-1.08188853333333	-2.4948271	-0.33964777	-0.383848513333333	-1.3581187
AKR1C3	-3.5457935	-2.0204248	-4.7338967	0.62339115	-1.3292646	-0.98190784	-0.9755173	-0.19204712	-3.227026	-2.7595701	-2.2594843	-0.17171955	-1.7702036	-0.7910719	-2.2335768	-2.5593247	-1.7629385	-2.9453335	-1.9955997	-4.264679	1.4768381	0.9087744	-0.35113144	-0.52872086	-1.8359509	-2.5455675	-3.9299922	1.802988	-0.42511272	1.1219025	-0.30765724	-0.9519396	2.3283033	0.6615677	-3.53341	-0.2628479	-2.1381664	1.5922098	-0.44358063	-2.5527048	0.44252014	2.1808023	-2.887061	1.4392586	0.06374073	-2.4902039	-0.7395487	-0.99067116	-1.392004
AKR1C4	1.730896	1.406044	2.1808448	-0.26103163	-0.48240852	-0.8017669	-0.4356022	1.0301619	0.13968563	0.1440382	1.284008	0.1058712	-0.47939634	-0.2501545	-0.49498272	1.6911316	-0.2523985	-0.3934946	-0.36317825	0.2338028	-0.33548784	-0.31480932	-0.011233807	0.094750404	0.22438145	-0.60263777	2.362925	-0.23821497	1.6427212	0.31253433	-0.6049495	-0.061127663	-0.8856859	-0.7043276	-0.42269707	-0.18260098	-0.23859787	-0.3867731	0	-0.736845	0.21699047	-0.6531024	-0.7039361	-0.4350729	-0.30831003	-0.399868	-0.5710187	-0.4882126	-0.7332549
AKR1D1	1.31179045	0.3236804	2.76556375	-0.454851615	-0.957461825	-0.39817264	-0.1880522	0.9733033	0.128051045	-0.016017438	1.38378335	-0.054139865	-0.35836507	0.215276	-0.71748067	2.180856	-0.231288425	-0.0887556	-0.284395695	-0.221239335	0.05568719	-0.31922722	-0.01704669	0.5186844	0.12066531	-0.69548177	2.62342525	0.1405983	1.71907685	1.8193529	0.44941405	0.30953884	0.038472415	-0.17606902	0.65406705	-0.395046	-0.33205509	-0.148432015	0.26959324	-0.591010585	-0.209459542	-0.58332467	-0.9099152	-0.461403129	-0.6946711615	0.115281105	0.136390207	0.197268247	-1.19644763
AKR1E2	1.2914829	1.4064326	2.187128	-0.3560853	-0.88084316	-0.39511538	-0.26615667	0.6530285	0.8912492	0.1892724	1.4070368	0.1966877	-0.048470974	-0.101136684	-0.26946163	1.2405791	-0.21891308	-0.008852959	-0.3922491	0.034641743	-0.15740013	-0.2032466	0.053905487	0.57193756	-0.0958128	-0.39977455	3.352889	-0.3819685	-0.36393213	1.8295841	-0.07881689	-0.018573761	0.060823917	-0.24324179	-0.02071476	0.11210585	0.32311916	-0.31845856	-0.22804832	-0.3166132	0.27084208	-0.64030313	-0.63853645	-0.90645885	-0.39709997	0.10652161	0.3720107	0.4825406	0.3900652
AKR7A2	-2.7950773	-0.97565556	-2.8139582	0.30274868	-0.09907627	0.4328375	0.35232925	-0.42228603	-0.2242279	0.010443687	-0.9476557	0.027251244	0.13841724	-0.26005363	0.32251358	-1.4713478	0.31311893	-0.3302393	0.074705124	0.46843338	0.14556217	-0.056210518	-0.41916275	-0.9161844	-0.3652563	0.23974323	0.05465126	0.39517975	-0.061758995	-0.08621597	0.23025513	-0.3653164	0.26568985	0.0949173	-0.25349903	-0.3647871	0.6980324	0.36787605	-0.03100586	-0.56906414	0.017025948	0.03407383	0.008430481	0.90762043	-1.0585194	0.44850826	-0.3625822	-0.41211987	0.8515587
AKR7A3	-1.2633872	-0.6866789	-0.7805004	0.025472641	-1.0206337	0.23121643	0.09916401	-0.48320866	-0.13020802	-0.16670418	-0.41709042	-0.14162731	0.03469944	-0.34720802	-0.076579094	-0.60623074	0.5497894	-0.45845985	0.2775774	0.4673519	0.28991032	-0.13495445	-0.1231308	-0.32703686	-0.023812294	0.06022072	0.056937218	0.53233147	0	-0.016202927	0.33521748	-0.2586136	0.06310177	-0.1986723	-0.49846363	-0.078305244	0.45615482	-0.13135242	0.40253448	-0.4224863	0	-0.13836479	-0.055983543	0.71793175	-1.0960016	0.6295891	-0.41678715	-0.36319637	0.6756239
AKR7L	-0.30003548	0.06582737	-0.055378437	0.05109024	-0.45895958	0.08216953	0.041371346	-0.167799	-0.057048798	-0.24949074	-0.004167557	0.032443047	0.016132355	-0.12915516	-0.14810371	-0.11901283	0.2705269	-0.25016022	0.05453682	0.39457035	0.037986755	-0.09175968	-0.23684883	-0.18077469	-0.23244381	-0.17411041	0.14812183	0.4459877	0.006671906	-0.05005455	-0.10265064	-0.4846964	-0.19358158	-0.41247177	-0.5160017	-0.35198116	0.3618536	0.19837761	-0.06837368	-0.79876804	-0.15779209	-0.35732555	-0.19155502	0.4572382	-0.8851681	0.43373108	-0.40215874	-0.45778942	0.48065758
AKT1	-0.7516923	-0.52866745	-1.2985377	0.15717316	0.8521013	-0.7414851	0.02456665	0.33971405	0.4608469	0.70394707	0.1429596	-0.001869202	0.49760246	-0.65383816	0.44499302	-0.33250284	0.77976894	-0.21469498	-0.33640623	0.79053974	0.14844227	-0.7118015	0.22244358	-0.09973478	-0.26870108	0.896657	0.31523323	0.07731342	0.85279226	0.5493283	-0.5073986	-0.09388542	-0.5624852	0.04423523	0.9167299	0.14936876	0.024324417	-1.8116426	0.18422031	0.28897953	-0.26041746	0.62380886	0.87788296	0.38994217	0.20170212	0.7684469	-0.2606697	-0.11305809	0.8234272
AKT1S1	0.45175124	0.199747075	1.00534485	0.081131225	0.0333519	-0.47474432	-0.026945591	0.3653573985	0.012421607	0.020837308	0.63979412	-0.178119185	0.182119605	-0.277465105	-0.44074201	1.25358559	-0.112092015	-0.2614231125	0.1476373685	-0.15151929	0.1341288075	-0.15909362	0.15610218	0.07603765	0.47781515	-0.14705086	0.643317725	-0.2101302	0.30350852	0.35389233	0.67995215	0.207375525	-0.22617578	-0.196862695	0.84461615	0.136777161	-0.18348718	-0.6661787	0.285346495	-0.160128355	-0.162558557	-0.364873882	-0.27656795	-0.13634968	0.627273325	0.690911315	-0.025335785	0.10037136	-0.03882289
AKT2	0.143462983333333	-0.123639266666667	-0.0717077233333333	-0.153267543	0.65646156	0.67521445	-0.589737886666667	-0.369764633333333	0.709170816666667	-0.441586336666667	-0.168918606666667	1.87001656666667	1.39477698333333	0.03894806	0.502876276666667	-0.247671926666667	-0.232491813333333	-0.355195996666667	-0.288289546666667	-0.805563266666667	-0.0570708913333333	0.59361586	-0.0721934626666667	-0.360953166666667	-0.0955594383333333	-0.168251356666667	0.01938645	-0.870355766666667	0.56823236	0.626728533333333	-0.541187766666667	-0.10846631	-0.344910633333333	0.134316921666667	-0.253679276666667	-0.23913304	0.361575603333333	-0.726539631333333	-0.653619923333333	0.65365998	0.53142928	0.810968233333333	0.166941483333333	0.280034383333333	0.794660246666667	-0.377047386666667	-0.237621625	-0.318984186666667	0.86880127
AKT3	-0.37589535	-0.300519611333333	-0.399531201666667	0.133936723333333	-0.09018199	-0.828324	-0.623709843333333	-0.495804933333333	0.304027231333333	-0.554967553333333	-0.60954286	-0.0949087166666667	-0.756182513333333	0.147967179333333	-0.80096865	-0.645672783333333	0.44189024	-0.0344150833333333	-0.80234925	-0.322153724	-0.320488283333333	0.365788453333333	0.397841296666667	0.283571246666667	-0.575644816666667	-0.361810366666667	-0.81811587	0.151351933333333	-0.35388279	-0.153190294	-0.440749013333333	0.289975960333333	-0.48865111	0.274701113333333	0.350879672	-0.00731372766666667	0.372989503333333	-0.431120871333333	-0.525568323333333	-0.52260208	-0.257754799333333	-0.346454303	-0.428948403333333	-0.468228506666667	0.763846406666667	-1.14495008333333	-0.0541486753333333	0.436745806666667	-0.0599163413333333
AKTIP	-2.66205645	-1.19819643	-2.2162681	-0.306708815	-0.484892845	0.19258022	0.211705685	-0.45132208	-0.51246071	0.323119165	-0.64325	-0.0234718325	-0.398516175	0.26255369	-0.16291332	-1.04053808	-0.52084159	0.004584312	-0.179312705	-0.412910465	0.035199165	-0.5161705	0.1059274675	0.274405955	0.1222605735	-0.35109234	-0.49680234	-0.179208755	-0.8575399	0.037670613	0.8667302	-0.771994585	0.162118435	0.41099739	-0.99133635	0.0583734495	-0.19189024	0.36369467	0.1012721055	-0.0567178705	0.147619247	-0.24219799	-0.563768875	1.0188675	-0.018969059	-1.34539795	-0.416861535	0.54831647	-0.890905375
ALAD	-0.913481475	0.0844461925	-0.199423315	-0.1480968005	-0.28276038	-0.630171755	-0.161081552	-0.373638405	-1.02507852	-1.3814254	-0.98361682	-0.469782832	-0.91530775	0.8620651	-0.1889059535	-0.1390872	0.08458019	-0.223315955	0.052371265	0.0607287875	0.6768887	-0.51492596	0.33770107	0.22256708	-0.142321825	-0.379081495	0.414699065	0.01853013	-0.464365005	-0.63107705	0.731319689	-0.0273664	0.364317185	0.491384745	-0.1722657675	1.10462925	-0.849090575	-0.362499961	0.36489128	-0.12450242	-0.21024703	-1.267447	0.027679205	0.019895315	-0.520458225	0.44063164	0.13873172	0.1109664445	-0.163523435
ALAS1	-2.70031165	-1.8193109	-2.64034915	-0.26892614	-0.754799845	-0.968371385	0.094575405	-0.3643465	-0.112760545	0.0846862775	-0.771125565	-1.075382925	-0.95033525	-0.3136789825	-0.37767983	-1.4766941	-0.61126755	0.17395687	0.138193128	0.122581957	0.343677995	-1.65810205	-0.026030065	-0.008147478	0.53486491	-0.678887125	0.116988895	-0.4671185	0.43218446	-0.14519286	0.101756095	-0.357643605	-0.113728045	-0.54093075	-1.06611515	0.286004545	-0.477282285	-0.71700644	0.448300365	0.67105293	-0.8064842	-0.19073725	0.013655185	-0.363295075	0.152569292	0.54988766	-0.007377147	0.160499095	0.64998005
ALAS2	1.31979205	-0.58307195	0.434533355	0.63522341	2.45889425	0.1079607	-1.08403037	0.211701872	-0.96350382	-1.087322215	1.0355537	0.884252535	0.807826045	-0.5783436	-0.348816395	2.21114205	-0.42346907	-0.5985806175	-0.22035075	-1.45929385	0.024347785	0.39350891	-0.100623843	0.48392154	-0.73686527	0.07607078	-1.20746472	1.18152595	-1.25184775	-2.47416375	-0.4133293485	0.0489249225	-0.062921284	-0.363000395	0.59514046	0.402621739	1.668612	0.0085201265	-0.39285493	-1.17005802	0.3711733845	-0.469576835	-1.4636302	-0.8256998	-0.587477445	0.318019398	0.687940585	-0.22868825	-0.085788965
ALB	1.8617015	0.097239494	0.46502018	-1.0418029	-0.9570141	0.17554665	0.6152425	-0.89032793	-1.6584997	-0.9510493	-0.5357189	-0.446383	-0.8009496	-0.06215334	-1.6970272	-0.42650366	-0.59965515	-1.0032053	0.11062145	1.2558784	0.67424726	0.59248734	-0.4453287	0.3502879	-1.0994406	-1.9306126	-1.5704436	-0.45601892	-1.2147198	-0.74683094	1.0168443	-0.8739495	0.89530706	0.48974085	1.472969	0.20020962	-0.50918055	-0.6232915	-0.25711632	-0.48307276	0.04877472	-0.12087631	-0.88243675	0.11255884	1.658431	-0.22849941	0.098593235	-0.28558683	-2.1107516
ALCAM	1.19499995	0.804408335	1.2120807	-0.6105523	-0.322602983	-1.65313195	-0.20927978	-0.808221335	-0.682893765	-1.16723085	-0.5897896375	-0.01605797	-1.2839012	0.28510976	-0.22238803	-0.233677385	-0.60316705	0.47192645	0.122265576	-1.07782222	0.92957855	0.668117035	1.1895349	0.76694178	0.0756227965	1.01047108	-1.6664243	0.879924775	-1.91050125	0.3373785	0.578629255	-0.00377130499999999	0.206682925	0.35336685	-1.77988695	0.9477866	-1.0184381	-0.63017939	-0.97272445	-1.1242764	-0.2699759	-0.730300675	-1.16123845	-0.89880992	-0.028660297	-0.4827571	0.111218214	-0.038056375	-1.02607465
ALDH16A1	0.265028715	0.02659249	0.18576765	0.42921258	-0.01540899	0.189525125	0.0691246985	0.47929764	0.92190695	-0.21319103	0.1150074015	0.450052735	1.17306565	0.002608776	0.217525485	0.20746421	0.26291609	0.466344365	0.47282696	0.3382697	0.38199377	-0.0104174615	0.68752145	-0.053832532	0.613028525	0.284898275	0.634726045	0.40930271	0.569207665	-0.0650415425	0.317127705	0.21164799	0.366839405	-0.217566488	-0.059641365	0.360622885	0.22701883	-0.7165766	0.2393589	-0.3673563	0.21079731	-0.38954305	0.066217423	-0.4037013	-0.898240075	0.9348712	0.070129393	-0.31816292	0.72979307
ALDH18A1	-1.0711107	-1.2186136	-2.008389	-0.31423283	0.14465046	-1.1008577	0.24193096	0.098968506	1.4805651	0.014906883	-0.5996132	-0.14639187	0.24606323	-0.87705135	-0.07037926	-0.9138231	0.5944538	0.84945107	0.24488544	-0.2157898	0.1862936	-0.06563854	-0.44601345	-0.866312	-0.52543163	0.5316944	0.12412357	0.19497395	1.0122023	0.5097656	-0.67091465	0.22157764	-0.58551407	0.04589367	0.7302046	0.17873287	0.04676342	-0.0867157	-0.46226692	0.2824545	-0.5930376	0.5232496	0.5216551	0.12644577	1.2477283	0.026826859	-0.685935	-0.31239223	0.2899618
ALDH1A1	-4.3588862	-1.442739	-3.0041318	0.8936949	0.68206024	0.9366245	0.97831726	-0.21995163	-3.8289657	-2.6467981	-0.12922573	-0.84380054	-1.4743919	1.65098	-1.9246483	-2.9219947	-0.72396183	-1.2700768	-0.66517067	2.0288868	-0.007073402	0.2809744	-0.18193817	0.97929	-0.28013134	-1.0214424	-0.55045605	0.27378368	1.9219542	-2.5956655	2.1110363	-1.8790951	-0.44484234	2.0789766	-2.7133923	0.27689457	0.5360422	2.0222378	2.2932148	-0.5117645	-0.1696825	-2.2931175	-1.4726658	3.9297543	-1.9039879	-0.056591034	0.24112988	0.40471935	0.8960142
ALDH1A2	1.44891645	0.080755945	1.587862	1.930013215	0.10867978	0.59817028	-1.93919995	1.59892557	-0.504599095	-0.33262826	0.566887375	-0.31053495	0.23673653	0.25904535	-0.83584975	0.83894756	-0.34448528	-0.475750925	-0.278813838	-0.3654680315	0.11524057	0.00932717	0.251701115	0.394513375	-0.294473173	-0.942589025	2.16634585	0.158285615	4.608256	-0.3724339	-0.5756533	-0.5256123535	0.32806063	0.186500785	0.0407569425	-0.16579652	0.005979775	-0.0874679095	0.38254524	-0.462322475	0.3711409635	-0.272673845	-0.57247019	-0.220338105	0.41809368	1.09279229	0.224373105	0.260207175	0.08899307
ALDH1A3	1.0788176	-0.020574808	1.62566445	2.53401877	0.972316525	0.184703825	-1.66359475	2.54607935	2.5414212	0.6199968	1.8865557	0.8425088	1.07940937	0.376261	-0.276409875	1.7481115	0.016013385	0.6207328	-0.07615686	1.680192685	-1.366803635	-0.605027425	-0.061654335	1.081900835	-0.35233356	1.37536715	3.10787865	-0.706997375	5.58510335	1.58775163	1.4874425	-0.186052575	-0.576458215	0.34733033	-0.047008035	-0.1694445625	-0.49031615	0.064883	-0.236372469	-1.38017775	1.01292825	0.934341665	0.34038955	-1.146271685	-1.61326525	0.9910533275	0.47702529	0.70742823	0.29467799
ALDH1B1	1.94594435	0.89766145	1.19511725	0.03785181	-0.73232269	-0.81196165	-0.051249505	0.683004855	-0.503727435	0.0903091415	0.9363079	-0.3690114	-0.218737126	-0.256100655	-0.48705053	1.17555525	-0.044250015	-0.190605165	-0.2609548575	-0.00991059	-0.37495589	-0.708939065	-0.24129629	0.22830391	-0.253289225	-0.8940027	0.438256035	0.020207405	0.1838233465	-0.0644674285	-0.35151577	0.211350919	-0.14472413	-0.59387732	0.29622698	-0.426554935	-0.10827541	-0.33080387	0.294861315	0.1002512	-0.560144665	-0.48266125	-0.20528078	-0.373981	-0.50763775	0.332765115	-0.06637144	-0.18377781	0.1635952
ALDH1L1	-1.3663902	-1.298171	-0.9719529	0.4405384	-1.2749796	1.4712467	-0.321764	-0.9711065	-2.8244514	-0.07417679	-1.2210255	-1.5704842	0.3725319	-0.038424492	1.2770243	-1.5088854	-1.0707703	-2.060773	0.12129402	0.1248045	-0.3748865	-0.42769814	-1.1087837	0.7064276	0.41842842	-2.4541082	-1.4785776	0.9160919	-4.476088	-0.8647604	-0.14776611	-0.6762514	0.10475731	-0.31318474	-1.7033978	-1.5113802	-0.22274971	0.6951704	1.2813673	-0.9410286	-0.45611095	0.4751253	-0.10392761	1.4008446	-1.8895607	-2.7223845	0.010832787	0.2501526	0.6729326
ALDH1L2	0.212352285	-0.261449335	-0.10705973	-0.05073547	-0.10226513	-0.12227249	-0.0370078199999999	0.13719153	-0.82414556	-0.089666842	0.1316464	-0.337547785	-0.25636292	0.1851830465	-0.2329723825	0.13416648	-0.321690085	0.75185535	-0.116093395	-0.362311845	-0.479782095	-0.1614742295	-0.360985755	-0.21776795	-0.56675577	0.06762455	0.66155648	-0.61086298	1.85730575	-0.374323615	-0.66743207	-0.6823473	-0.205285775	-0.097186315	-0.0071218	-0.03970027	-0.3911364	0.4265921	0.615077015	0.35792445	-0.23986173	0.334228735	-0.153752325	-0.276701215	0.27743268	0.120180605	-0.524925455	0.021389484	-0.40862394
ALDH2	-3.0815534	-1.57953215	-3.44662715	-0.91194628	-0.72129537	-0.1815257085	-0.60985327	-1.3822541	-2.15277815	-1.3682351	-2.33152105	0.25018692	-1.4118166	-0.01445723	-0.73169995	-3.1574912	-1.052242275	-1.4119549	-0.085733892	-1.3670602	-0.10710001	0.42418052	-0.38378763	-0.18163109	-0.58348131	-2.1337643	-0.251040455	0.29046058	-0.64219285	-1.2961874	0.38351679	-1.62157775	0.711617475	0.643334385	-1.61746265	-0.273154735	-1.92580365	0.6799345	0.78371668	-0.445635795	-0.329779625	-1.067544	-1.2291665	0.6811285	-1.8219762	-1.66179515	-1.023931975	-0.28483915	-0.94377948
ALDH3A1	0.81083155	0.8745036	1.9372644	0.03426504	-0.41101408	1.6516414	3.7009726	0.37076092	-0.18226814	0.1061883	1.0470233	1.1212573	0.017849445	0.27237606	0.25446796	0.8081355	3.5094018	0.35087442	1.7617435	0.80842876	0.029467106	-0.6491027	-0.10529518	-0.4498706	1.4461842	-0.6253476	1.7136164	-0.8411932	0.9026356	2.2079978	-0.7977557	0.006250382	-0.12275982	-0.049042225	2.0632272	0.75338507	0.064944744	2.7510738	0.5952649	-1.1590638	0.7232008	0.13997078	0.43773174	2.3545327	1.3844228	2.9622407	-1.1767306	-0.428061	-0.91306067
ALDH3A2	-1.4242086	-1.7972541	-1.1304317	-0.15527058	0.17221355	0.24920082	0.916934	-0.86295223	-0.26423264	-0.07665634	-1.0073118	0.09055042	-0.9681368	-0.11123562	0.009453774	-0.27518559	0.35281754	-0.5488901	0.553401	-0.122878075	1.7738132	0.23839283	0.8913002	-0.24292374	0.80996895	-0.54133797	-0.5371504	0.7494812	-0.45744514	-0.9293308	-0.3328724	0.4328661	0.66640854	-0.060479164	0.21361542	0.11051464	-0.36928368	-0.15349293	-0.16603184	0.4141512	0.13594818	0.33313084	0.23501587	0.87315655	-0.028404236	0.14134407	-0.048386574	-0.3101263	0.48319626
ALDH3B1	1.3147335	1.6124372	1.4175067	0.65867424	-0.40401363	-0.49969482	-0.56249523	0.59231377	-0.6861305	-0.69304657	0.9191704	-0.37394142	-0.40972805	-0.3224144	-0.5186491	1.0864992	-0.57442474	-0.59311676	0.33421803	1.5423183	0.20674992	-0.041293144	-0.31795692	-0.07152748	0.3137064	0.08436203	1.3260169	-0.15725231	0.11796236	-0.8050828	0.5301037	-0.5270462	0.17825699	-0.83867455	-0.17602158	0.017560959	0.11663914	-0.55919933	-0.10516453	-0.09492397	-0.13115501	-0.71991825	0.25029945	-0.85910416	-0.9122076	0.66541195	0.20310688	-0.12641716	0.8337126
ALDH3B2	1.9539604	1.917553	2.5635376	0.37490702	-0.63103056	-0.26382113	-0.46573257	1.1912541	0.41663456	0.038578033	2.3116446	-0.45849752	0.25193262	-0.008862495	-0.5979781	2.4043522	0.11661911	0.072264194	0.18067408	-0.00876379	-0.10029459	0.322165	0.23028803	0.48199558	0.30300045	0.14112425	0.92647696	-0.09211159	0.09746981	-0.65949106	-0.024411678	-0.04012394	0.049716473	-0.30335712	0.83934593	0.35501242	-0.25575018	-0.31793928	-0.035761833	0.019696712	0.03222847	-0.10819912	-0.20635986	-0.28497887	-0.51390743	0.31746626	0.2723632	0.32826376	0.559299
ALDH4A1	0.0667555966666667	0.336635431666667	0.330115783333333	-0.635937056666667	-0.51323542	-0.457887806666667	0.182441076666667	-0.707568496666667	-0.88783931	0.0620667166666667	-0.46553149	-0.144484044333333	-0.346595601333333	0.240227065333333	0.337796846666667	0.0388625466666667	-0.390987406666667	-0.408112526666667	0.453896836666667	-0.838093466666667	0.526046601333333	0.9083907	-0.235005863333333	-0.26126178	-0.304678436666667	-0.918784776666667	0.0103820133333334	-0.138674104333333	-2.1376327	0.31156048	-0.425750413333333	0.186850385	1.29319793333333	-0.270068796666667	-0.519967243333333	-0.179368336666667	-1.24573882	0.371967316666667	0.352485495	-0.74971359	-0.414193466666667	-0.391591388333333	0.0474855106666667	-0.0560228016666667	-1.15363469333333	-0.6615745	-0.521460056666667	-0.651170093333333	-0.35716105
ALDH5A1	-1.20470873333333	-1.17154248333333	-0.964853933333333	-0.705422096666667	-0.486353243333333	-0.823493008666667	-0.750116333333333	-0.947307926666667	-0.63504696	-0.254200933333333	-0.679350853333333	-0.373651183333333	-1.09412177666667	-0.189112653333333	-0.25654857	-0.661704866666667	-1.23744583333333	-1.25931011333333	0.0768197426666667	-1.07656126666667	-0.141351543333333	0.118361154666667	-0.374096233333333	0.0675285666666667	-0.617490126666667	-0.79700819	-1.1830996	0.321578833333333	-1.63586681	0.045588652	-0.800592406666667	-1.45348947333333	-0.348804475333333	-0.182412146666667	-1.17430209333333	-0.37077824	-1.28550594333333	-0.70246062	-0.476252864	-0.9729341	-0.335733573333333	-0.866109216666667	-0.64595414	0.205436703	-0.440851229666667	-1.60602075666667	-0.201508206666667	-0.00608031	-1.49137556666667
ALDH6A1	-2.038063	-1.4461055	-1.692874	-0.51298046	-0.26970387	0.1705513	-1.5592813	-1.5238276	-1.4567137	-0.44233418	-1.8455782	-0.26609135	-0.63209057	-0.024756432	0.07203865	-1.7893686	-0.83606625	-1.6511269	-1.0669832	-0.6310053	0.026846886	0.4757223	-0.25202274	0	-1.3919601	-1.2802258	-1.8512669	0.81793594	-1.8649282	-0.49650383	0.77005005	-0.49147415	0.38983536	0.4262886	-1.542902	-0.5979471	-0.80954933	-1.3939896	0.12497997	-0.68265057	-0.3320465	-0.6858034	-0.90170956	-0.34197044	-0.94072247	-1.7547531	-0.37189484	0.058327675	-0.038410187
ALDH7A1	-1.292474565	-0.859007105	-1.5215547	-0.715014475	0.2139468175	1.75982805	0.347815515	-1.21116545	-2.42884015	-0.16989518	-1.5082588	-1.69961975	0.66287233	0.40271807	0.79239415	-0.9760542	-0.15180112	-0.82711313	0.39729977	-0.570242411	-0.1652092925	-0.43103075	-0.73427582	0.0522084235	0.24757433	-0.268479816	-0.554170135	-1.67024515	-1.6454544	0.46597148	0.858784675	-0.260109905	-0.3088069	0.73865461	-0.92691469	0.081230155	-0.190957535	0.473157883	0.34856844	-0.1814103	-0.421589375	0.3739638315	0.4468155	1.97703785	0.084376815	-1.1417589	-0.19606114	0.0721879	-0.7125873665
ALDH8A1	1.463377	1.02549265	2.153085	-0.4879105	-1.08214685	-0.30654002	-0.732275	0.34912229	0.64070272	-0.384010555	0.93757535	-0.225070475	-0.4739301	0.195852042	-0.90735675	1.1577437	-0.22075677	-0.5151348	-0.25480628	-0.519902945	-0.54148245	-0.347268585	0.134119505	0.8836925	-0.0145061	-0.673290965	-0.22235895	0.45108914	-0.21212055	0.895792	0.342504025	0.012778759	-0.170340775	0.545312165	-0.10963679	0.55294274	-1.2322116	-0.77294971	0.0244562625	-0.661520015	-0.022270678	-0.56632828	-0.638036015	-1.176728	0.44032742	-0.2360796925	0.45310855	0.369327785	-0.34110427
ALDH9A1	-2.6605988	-1.6000733	-2.7224402	0.46676922	0.559742	0.18597698	0.30269432	-0.88558865	-0.6919842	-0.36124325	-1.9122696	0.19705582	-0.07218552	-0.024338722	1.3314705	-1.2021761	-0.37104893	-0.68015003	0.5837641	-0.3693142	0.30116558	0.5388231	-0.28562355	-0.68880844	0.09772968	-0.34722996	-0.21201324	0.2020998	-0.53110886	-0.002614975	-0.085837364	-1.43754	0.5417061	0.39826202	-0.050707817	0.31520748	0.5490303	1.0315628	0.30246353	-0.46618366	-0.09986019	0.5584526	-0.060286522	1.0506239	-0.099372864	-0.28572178	-0.14929962	-0.5747013	0.28129578
ALDOA	0.17310565	0.765641225	-0.28346395	0.54295349	-0.57452631	0.28770828	0.102789875	0.09907008	0.6991319475	-0.37427044	0.497931018	-0.282512665	0.83420372	0.09275389	0.298504335	-0.61150505	-0.15736246	-0.162603855	0.5202961	1.1177726	0.144406795	0.68020915	-0.0084581375	0.761456	0.509012204	0.02220678	0.6241364325	-0.301477435	-0.087522985	0.4941101	-0.20603323	-0.334059715	0.569450365	-0.49576282	-0.47586346	-0.140244475	0.99173835	-0.789720555	-0.254585265	0.61544037	0.8123054585	-0.54766083	-0.082794665	-0.1083889	-1.19445755	1.001831035	0.574982635	0.312891005	0.643793105
ALDOAP2	-1.886056	-0.99671745	-1.8292155	-0.008255959	-0.8779211	-0.34104347	-0.08570957	-0.000161171	-0.016478539	0.21149445	0.25192928	-0.8493681	0.74124813	-0.25511932	-0.52257824	-1.0266991	-0.2857008	-0.20972157	0.60058117	1.2878532	-0.13057232	0.21175194	0.13832474	0.4981203	0.3118391	-0.30880833	-0.11278248	0	-0.94027424	0.2560196	-0.19529533	-0.28980255	0.060497284	-0.2076168	-0.4576788	-0.6201849	0.69091225	-1.107851	0.14167118	0.46354198	0.13309288	-0.77308273	0.3823681	0.21839714	-1.2598419	1.3910828	0.7106209	0.66751385	0.58619976
ALDOB	1.0973604	1.240515725	1.74975465	-0.33320832	-0.148859023	-0.87509038	-0.908529035	0.330253354	-0.5393977215	-0.9865823	0.5354557125	0.240818265	-0.73182344	0.64882827	-1.3683004	0.80999085	-0.26292515	-0.720383635	-0.20050002	-0.671063185	0.04428697	-0.16839242	-0.223748685	0.77945447	-0.327821247	-1.2067261	1.237612965	-0.6917205	-0.09329605	-1.1147318	1.405054592	-0.29947232	-0.02851057	0.740062245	-0.485676302	0.8218889	-1.64770795	-0.95472195	0.03761554	-1.00265405	0.01321316	-0.84225605	-1.26169635	-1.272645	-0.1071384	-0.536236987	0.00385356	0.32539201	-0.93540264
ALDOC	-3.9701977	-2.6334648	-4.8787866	-1.8834133	-2.8050556	-2.0832005	-2.0083885	-3.8216963	-5.082859	-2.2496367	-3.876543	-1.8477459	-3.1318903	-1.2631769	-0.9165621	-4.142004	-1.8133307	-4.03458	-0.2246542	-2.034728	-0.4749508	-0.21050072	-0.36835003	0.4852028	-2.6058617	-3.0021381	-3.6226559	1.4535103	-3.325883	-1.0166702	-0.24259949	-3.5807476	1.0128002	0.23584747	-3.4984922	-0.87684536	-2.67352	-1.3675508	-2.2445354	-3.0612078	-1.7398434	-1.5004988	-1.3832712	0.9643707	-1.8930922	-4.308303	-1.5378103	-0.33291435	-1.1232395
ALG1	0.391044711	0.0340036396	0.651201434	0.3772228266	0.1273843748	0.44097557	0.174003602	0.265607834	-1.075494952	0.5296646	0.36362715	-0.804817486	0.358657646	-0.2277202534	0.1137702946	0.448494244	-0.206209088	-0.137411314	0.069924642	0.441008	-0.393211932	-0.400162888	-0.807563588	-0.3842783028	-0.268936828	0.194596094	0.2415214548	-0.4492795	0.2062256768	0.428983788	0.3016497692	-0.57828093	-0.3426873188	-0.038897136	-0.372171597	-0.1150924688	-0.058727839	0.0916418012	0.242229654	0.116786096	-0.035404299	-0.40204582	-0.167395598	-0.191203972	-0.6430905318	0.55526237	0.0856887828	0.2674982024	0.039115334
ALG10	-1.5183506	-2.6415048	-0.26553512	0.1924448	1.066885	0.46131182	0.63640356	0.21007395	0.4374857	0.4382782	-0.43315315	0.3296337	0.30537415	-0.13846493	0.5072174	0.025521755	0.66225576	0.20979595	0.40506077	0.80321693	-0.14215946	0.18918419	0.19534731	-0.66239595	0.17727995	0.3278489	0.4275546	0.38533688	0.13238859	0.29030895	0.42187166	0.19245195	0.53512096	0.04030943	-0.15895557	-0.20235205	0.7035537	-0.06008053	0.23969841	1.4238224	0.2536025	0.8485203	0.60669947	1.124938	-0.2521081	0.9430618	0	0.028028011	0.75084066
ALG10B	-0.38177585	-1.2525597	-0.166302685	-0.15514922	0.523972025	0.12654734	0.37368369	-0.271418105	0.26953435	0.218333005	-0.23504472	0.317851065	0.1071331515	-0.18334651	0.29151726	-0.0424459	0.48407459	0.0383467675	0.167263745	0.272215117	-0.02359152	0.032410385	0.35923506	-0.30471706	0.14238262	0.225249288	0.01123786	0.264672756	0.365585805	0.21917343	-0.100110055	-0.12718987	0.1662225715	0.07033825	-0.165220975	-0.120603085	0.570088635	-0.439511765	-0.176289555	0.73525668	0.079480887	0.83083653	0.372102975	0.55521799	0.135965587	0.15146899	-0.09676409	-0.2248628115	0.03076744
ALG11	-0.77380276	-1.1643171	0.33327723	0.40484142	0.23108673	0.10042858	-0.23919392	0.913146	0.12516975	-0.34509373	0.32146454	0.26713657	0.646286	-0.27564716	0.38564587	0.5019398	-0.47551918	0.50439644	0.11515236	1.0218315	0.21756458	-0.28990936	0.48358536	-0.110952854	0.93049717	-0.03195572	0.2046442	-0.98118496	0.926857	-0.498806	0.100746155	-0.06471443	0.05248642	0.03700161	0.7554245	0.41444492	0.6664314	0.76678085	0.005373001	0.83649445	0.09895897	0.1543932	0.15696621	1.0836048	0.32973194	0.92448616	0.4948063	-0.43586826	-0.002308846
ALG12	1.8981113	1.2960653	2.383863	0.5404444	-0.22427845	-0.38253498	-0.32619762	0.7694187	0.17771721	-0.30872822	1.3703156	-0.54995346	0.15506649	-0.09711838	-0.43935013	1.6674824	0.09952259	-0.07785225	0.040225983	0.13650322	-0.030257225	0.05257988	-0.054652214	0.30724525	0.40525436	0.41407108	0.58353996	-0.5235152	0.4017725	0.39732075	0.06253052	-0.5634632	-0.3534069	-0.48901367	0.6551981	0.30693722	0.34527397	-0.30893517	0.05754757	0.1686287	0.26919937	0.06589413	-0.32809162	-0.21242428	-0.2409401	0.48139954	-0.10254192	-0.21197128	0.19270706
ALG13	-0.5497718	-0.34823513	-0.32321453	-0.24496841	-0.040768623	-0.10093212	0.86206055	0.24648952	0.21321106	0.45796585	0.11928749	0.38959217	0.4997959	-0.054639816	0.052493095	-0.6275134	0.6154213	0.0616045	0.802742	0.2149725	0.18797493	0.20457268	0.21726704	-0.18932915	0.49182892	0.40577984	0.28215694	0.23804092	0.62875175	0.1145668	0.17853355	-0.113633156	0.54969025	-0.02057743	0.5695677	-0.0506649	0.34323978	1.0219822	0.09108925	0.68118286	-0.005958557	-0.035435677	0.44701576	2.0925226	-0.7121458	1.0517197	0.3164444	0.33440208	0.41897488
ALG14	-2.389104	-1.2896852	-1.5621176	0.46363163	0.20934296	0.5824051	0.89974976	0.113352776	0.54168606	-2.2060804	-0.3173523	0.043445587	0.9438515	0.36838627	0.93957615	-0.5734854	0.09230423	0.82537746	0.62172127	1.057023	0.52902985	0.7979355	0.07910156	-0.425076	-1.5639782	0.23968697	0.6105728	0.3332939	0.26363754	0.5682039	0.80533123	0.46164703	0.72337246	0.357275	0.167943	-0.23651123	0.4495039	1.848547	0.14659595	0.77810764	0.7084074	0.31397057	0.72128963	0.549325	-0.2592144	0.63772297	0	0.17689991	0.48845863
ALG1L	-1.1694505	-1.2425966	0.038024185	0.085324765	-0.33369446	0.136594772	0.44419431	-0.041186809	-1.59319165	0.46914006	-0.0281548515	-1.2529211	0.36678362	-0.428942205	0.090870385	-0.19047785	0.0930285465	-0.415228845	0.536909585	0.44666147	-0.3944211	-0.68516253	-0.926020145	-0.56166052	0.23791599	0.178196905	0.6002059	-1.0151136	-0.15382147	0.405161385	0.140861988	-0.35005379	-0.182676315	-0.304918295	-0.443901065	-0.249135975	0.11253214	-0.139030458	0.49359654	0.663136005	-0.214563365	0.0284385685	0.33117533	0.63404083	-0.1459794	0.797089575	-0.081337453	-0.0125164995	-0.236556055
ALG2	-1.8027272	-1.5867748	-1.2313519	0.48469448	1.1935358	0.7445135	1.1468115	0.76599693	0.15534782	0.74845314	0.29120922	0.066762924	0.94114685	-0.2947321	0.7331009	0.060224533	0.15474892	0.7763653	0.04946232	1.0625792	-0.20626068	-0.17730618	-0.18032074	-1.095717	-0.012578011	0.650753	0.79588985	-0.22682667	0.6138859	-0.30283642	-0.036123276	0.45976067	0.07385731	0.07306957	1.1047821	-0.07374287	0.5925884	1.427309	0.21393967	0.9612999	0.10360432	0.80722046	0.89616394	0.38123512	0.66868305	0.6861839	0.16775894	-0.35972595	0.5581608
ALG3	0.896188275	0.830360425	0.28090335	0.02487135	-0.12848759	-0.58301449	0.0273695	0.219738475	-0.07237005	0.2265997	0.46332073	-0.330792425	0.27608776	-0.234758855	-0.2523727405	0.43847656	-0.336286545	-0.02473402	0.056432725	0.2815833	-0.21604395	-0.25687122	-0.312089915	-0.203698625	0.735795515	-0.0638609	1.316905	-0.091855525	0.74713325	-0.058012964	-0.65103005	0.24337912	-0.03763915	-0.543344025	0.024467945	-0.22601414	0.456609245	-0.2296700475	-0.0342669495	-0.19868374	-0.416166785	-0.438636305	0.051061635	-0.04507876	-0.13040018	0.593256945	-0.01891184	-0.207813265	0.61825513
ALG5	-2.2422476	-1.3626966	-3.0224872	0.18104076	0.21809292	0.22365189	-0.025639534	0.4127741	0.6022911	-0.034478188	0.2983799	0.25094986	0.8382492	-0.032985687	0.52565765	-0.6073923	-0.22616577	0.8211212	0.093419075	1.0164328	0.01154232	0	0.25189304	-0.21980381	0.32338905	-0.09791565	-0.4900446	-0.48630142	0.60184956	0.007415772	0.6753311	0.7482481	0.17930031	-0.003276825	-0.17421436	0.35509968	0.41119957	0.4615326	-0.29702187	0.7741537	0.49188232	0.018263817	0.6285763	0.31822205	0.17325878	0.173522	0.23461342	-0.40040112	-0.14075184
ALG6	-1.2273641	-1.1761494	-1.1174436	-0.18132687	0.7695551	0.84338665	1.455287	-0.25710773	0.5628252	1.2864199	-0.07498455	0.41496563	0.3906107	-0.18858147	0.26718616	-0.5281172	0.83423233	1.6863108	0.73129654	0.56090355	0.17232704	0.20979118	1.3133545	-0.34474373	0.95289326	-0.09730053	0.6426878	0.15012932	0.11326599	0.02451706	0.19352245	0.49214172	0.09630108	0.16302872	0.5117636	-0.2025137	0.639102	0.37779903	0.6530199	1.0434208	0.22433281	0.9642439	0.9752054	0.81457615	0.82040596	0.8800583	0.035921097	1.5640993	0.4050436
ALG8	-0.103158	-0.77681255	-1.2309713	-0.1121254	0.23942375	0.3204317	0.4240389	-0.47066593	0.5501623	0.50226593	-0.28890228	0.4870987	0.6829958	-0.026984215	0.41002274	-0.74811745	0.16303444	0.4187832	0.30413723	0.6897812	-0.07436371	0.08093166	-0.06959629	-0.7466507	0.3670988	0.33161545	0.6668892	0.2477808	0.18873215	-0.078808784	0.06486511	0.7769985	0.1463871	-0.32695007	0.017156601	-0.26861477	0.03089714	0.44369316	0.31415653	0.6284933	-0.12774086	-0.34599304	0.32412815	0.52847004	-0.12865734	0.63947105	0.11137581	-0.4257412	0.3463993
ALG9	-0.934995808	-0.798222864666667	-1.29039733333333	-0.342802355	0.21313223	-0.01830419	0.318642296666667	-0.015269915	0.473265963333333	0.659167613333333	-0.203754744	0.278949100666667	0.43570773	-0.37295564	0.26803557	-0.722148103333333	0.246850653333333	0.795983313333333	0.0713030493333333	0.181959786666667	-0.267869946666667	-0.294675193333333	-0.194034894333333	-0.496746212	0.121160506666667	0.417186733333333	-0.142930346666667	-0.00213591333333334	-0.331207283333333	0.212014196666667	-0.21286106	0.094858489	-0.353445366666667	0.0482311236666667	-0.09811306	-0.0907862966666667	-0.176022849666667	0.353614168333333	-0.175375307	0.0201129933333333	-0.317267736666667	-0.048410412	0.30088234	0.00696627233333333	0.763600346666667	-0.25081697	-0.0826600403333333	-0.140206015	-0.296999283333333
ALK	1.2636476	0.23064518	1.523335	1.2026825	0.31778717	-0.2138853	-1.5667653	0.27127743	-0.61118317	0.81281567	0.90521526	0.3791418	0.8981991	0.09782219	-1.4724298	0.3964119	-0.5508375	-0.6338196	-0.57792187	0.17596722	-0.89535713	-0.16563225	-0.15615273	0.14794636	-0.4770136	-1.161623	1.6975675	-0.4391737	1.9635992	-0.3640523	-0.47892427	-0.28857517	-0.67014074	-1.0400476	-0.47511292	-0.06309605	2.755601	0.34639168	0.41643524	0.9490242	1.2925014	0.8496733	-0.386878	-0.45285702	1.9634581	0.017011642	0.60045147	0.1346407	1.6377945
ALKBH1	-1.157227	-1.500617	-1.7562575	-0.12996769	0.27942085	0.2917347	-0.08538723	-0.3085251	0.14195633	0.16688919	-0.5365286	-0.20707607	0.10803795	-0.26467228	0.41029072	-0.3719349	-0.25779152	0.2712469	-0.7039094	0.36743546	-0.020173073	0.1600132	0.00888443	-0.610847	-0.7405772	0.42290783	-0.7709422	0.6023202	0.46515322	0.077970505	0.020086288	0.29016304	0.1352377	0.37541485	0.37447834	-0.25849342	0.52407265	0.061663628	0.08759689	0.7087383	-0.28253984	0.46300125	0.48052216	-0.12028599	0.8790083	0.18606663	-0.555635	-0.049346924	0.3379469
ALKBH2	0.33922577	0.222486255	-0.47079182	-0.8008976	-0.742114075	-0.342472555	0.038618088	-0.384457115	0.61736298	0.483891485	0.00531482	0.0651340505	-0.055714129	-0.45272875	-0.314489845	0.1508646	0.5083766	0.596387385	0.161834718	-0.15541506	-0.115779878	-0.15699959	0.115660667	-0.546237468	0.1238966	0.097864153	0.69524813	0.476118085	0.170270443	0.54510927	-0.54729318	0.501656055	-0.0133948325	-0.62683487	0.389879705	0.1013379135	0.1777343775	-0.593119625	0.17776108	-0.1421461125	-0.64901066	0.056536675	-0.391818525	0.14177227	-0.406622885	-0.256693365	-0.5076251	-0.51447487	-0.16505766
ALKBH3	-1.7053194	-1.2962589	-0.967854	-0.2669983	-0.45254993	0.34143734	0.31097698	-0.043021202	-1.0218	0.33825493	-0.30671024	-0.37563324	-0.2401619	-0.63535786	-0.15693283	0.1373887	-0.2355175	0.062680244	0.35269737	0.69649124	0.37812614	-0.74678135	0.011969566	-0.32124376	0.31973648	0.1859045	0.8472576	-0.67302513	0.1916151	-0.7333679	0.3485546	-0.5364952	0.23736286	0.078650475	-0.001571655	-0.11261845	0.1809597	-0.22803879	1.4671364	1.442152	-0.3054266	-0.48461056	0.2298975	0.81787586	0.26203728	0.5666342	-0.08893108	-0.24701977	0.7130804
ALKBH4	-0.10233688	-0.80594397	-0.72689056	-0.5789728	-0.30843735	0.21644592	-0.13068867	-0.37952137	0.035538673	0.009047508	-0.683136	-0.60811424	0.1264143	-0.31653404	0.36981392	-0.28649235	0.40191936	0.020357132	0.29655838	0.25739098	0.09222698	0.06364727	-0.06769371	-0.28371143	0.39753723	0.071558	0.06060314	-0.08935547	-0.06761742	0.4033947	-0.21918774	-0.077059746	-0.070898056	-0.73668194	0.2574377	-0.29681492	-0.49389362	-1.5215845	0.26881695	0.4119234	-0.39986134	-0.32868767	-0.15999985	-0.032470703	-0.58849144	0.08746815	-0.092853546	0.1026144	-0.24918842
ALKBH5	-0.16275835	-0.656295075	0.28282905	0.1494646	0.11610318	-0.143016815	0.30503893	0.14168358	-0.28350306	0.199239735	-0.0900878935	-0.211061	0.050159931	-0.21841812	-0.116586685	-0.00963211	-0.534032825	0.026324749	-0.2253055575	0.95985555	0.13062906	-0.29893851	-0.36431742	-0.0048344135	-0.284354685	-0.73437715	0.59245968	-0.6606698	0.899020675	-0.1121072775	0.4615879	0.201770305	-0.20202303	0.51355505	0.77764369	-0.44722272	-0.48774909	0.330941202	0.1935710885	0.445968625	-0.29050803	0.120939255	0.57493162	0.11892891	0.30858135	0.32728195	-0.032754421	0.19530964	0.24668312
ALKBH6	0.6929693	-0.2521677	0.71162176	0.058269024	-0.23030233	-0.97185564	-0.09072447	0.09382677	-0.7040925	-0.013673306	0.50711775	-0.744432	-0.18572474	-0.17430449	-0.33777666	0.27859545	0.051284313	0.18262625	-0.120868206	0.2180047	-0.10646963	-0.5932431	-0.117408276	0.40353012	0.17012739	-0.10374308	-0.12268782	0.5492015	-0.41803312	-0.054388046	0.061973095	-0.3964858	-0.05522394	-0.25770426	0.21704912	-0.2103095	0.001577854	0.027909756	0.07748556	-0.188519	-0.23481226	-0.3893361	-0.20522738	-0.4017415	-0.7957959	0.41390657	-0.14736032	0.17608976	0.19851828
ALKBH7	-1.2041941	-1.071413	-2.1999626	0.17259979	-0.41248322	0.20014668	-0.11828995	-0.5542965	0.51113796	0.12981701	-0.30939007	0.5107889	0.61287403	0.03760338	-0.13286304	-1.0729847	-0.2955389	-0.24344921	-0.033626556	-0.17861366	0.12220192	0.43469524	-0.21869087	-0.06678963	-0.40215015	-0.40744114	-0.14996338	0.4049635	-0.24650669	0.025569916	0.24527645	-0.3242941	0.37374783	-0.067931175	-0.78751564	-0.41959286	0.49254322	-0.62467194	-0.002292633	0.13970757	-0.013092995	-0.13346958	-0.50948906	0.10369682	-0.65749836	-0.17960453	-0.1755991	-0.5532236	0.32074165
ALKBH8	0.6421385	0.08529568	1.0870805	-0.07608318	0.4382949	-0.16193295	0.021485806	-0.021680355	0.30490828	-1.6196809	-0.5344796	-0.87648296	0.05430317	-0.06913519	0.3126874	0.9671202	0.1657567	-0.6448817	0.085460186	-0.10878134	0.62206125	0.68200445	0.67289877	0.51061344	-0.7414198	0.7535701	0	0.14400196	-0.27577257	0.38924313	-0.29500198	0.41287184	-0.06566048	-0.007956028	0.48947	0.58897257	0.34057665	0.33516264	0.06391001	0.15153456	-0.6360917	-1.5971365	0.19282961	0.285954	0.53338766	0.57676935	0.50979376	0.051773548	-0.5070033
ALLC	0.9259372	0.72789955	1.2993879	0.15550661	-0.21297741	0.72511864	-0.1991167	0.37442732	-0.105573654	0.037578106	0.7530284	0.36468792	0.085780144	-0.09273386	-0.43124485	1.6037993	0.22836685	-0.3869486	0.048651695	-0.7593322	-0.16609144	-0.20437336	-0.004099369	0.4351015	0.18605661	-0.44111156	1.5911913	-0.68016243	0.6911931	0	-0.17049456	0.93391275	-0.121589184	0.09076452	0.57638264	-0.08275509	0.2761798	0.16551495	-0.0692029	-0.303967	0.18073225	-0.07416105	-0.27761173	-1.7744169	0.463367	-0.10631895	0.51502705	0.4833703	0.81659365
ALMS1	-0.153255935	-0.47457981	-0.9788072	-0.17103076	0.278757335	-0.08249546	0.57466197	-0.37631678	1.17761255	0.48844647	-1.049624925	0.679733975	-0.27158665	-0.108636145	0.41031574	-0.61650445	1.5985224	0.61686635	0.3131001	-0.368996385	0.1179831	0.0620095755	0.34599328	-0.481761935	-0.2890141005	0.149182082	0.079694985	0.201342105	0.15178728	0.07940054	0.1079719085	-0.483946565	-0.48880124	0.1823446735	1.3335707	0.23293232	-0.241071471	0.753508325	0.308943985	0.11761117	-0.089366673	0.738047375	0.308181045	0.202803846	0.69139982	-0.1729853175	-0.245428325	-0.204447985	0.0796406265
ALMS1P	0.49857283	0.5923495	0.69016933	0.20882511	0.5914545	0.26756	0.5221205	0.020682335	1.0334339	0.22229767	-0.38709784	0.35657978	-0.5832143	0.17105293	0.5807495	0.23345804	1.0736704	0.46349525	0.23613739	-0.1544981	0.035518646	0.112029076	0.27943993	-0.20282888	-0.80996084	-0.07070732	-1.1630054	0.2943058	-0.6172519	0.65238094	0.36169338	-0.22188282	-0.18111515	0.4630251	1.520894	0.24812317	-0.41491413	0.21283531	0.4827032	0.2788105	0.13791752	0.8498268	-0.16173935	0.00767231	0.22350979	-0.66281366	-0.016224861	0.19403839	0.3047495
ALOX12	1.3546877	0.90175415	1.7004614	-0.1193382725	-0.59807086	-0.534622915	-1.0139067	0.574707745	0.140914917	-0.3520763	0.7506554	-0.344143635	-0.413703685	-0.1588897725	-0.99707175	1.15376115	-0.184060815	-0.21567583	-0.18759489	-0.106408595	-0.689624785	-0.1267144675	-0.250092505	0.465420485	-0.13129544	-0.93723943	1.560616775	-0.25333905	0.92181465	-0.03590345	-0.54913855	-0.339696645	-0.40833284	-0.4948647	-0.236730815	-0.368329525	-0.407876255	-0.19099474	0.078728915	-0.90003848	-0.294452665	-0.62779975	-0.721346625	-0.37872505	-0.57177043	-0.0691437725	0.1239962585	-0.0191771975	-0.296857355
ALOX12B	1.4608674	1.1287866	2.1587324	-0.15334606	-0.7976923	-0.48177195	-0.56738424	0.20393848	-0.18474054	-0.35285425	0.90378	-0.55887365	-0.32391548	-0.2927637	-0.8675933	1.4210334	-0.17596102	-0.44380045	-0.24302292	-0.3283577	-0.28694153	0.111653805	0	0.56005335	-0.15511608	-0.5199027	1.4085879	-0.46345282	2.2101555	-0.4374075	-0.19630241	-0.19523096	-0.14693642	-0.34036207	-0.039752483	0.022156239	-0.34025812	-0.36324072	0.10542154	-0.30836773	0.007688999	-0.42361736	-0.29149723	0.23377228	-0.30897188	0.020204067	-0.14028454	0.06643009	0.23438501
ALOX12P2	1.4796886	0.8776202	1.9816747	0.1790309	-0.3992138	-0.60034704	-0.2572956	0.6306629	0.59856796	-0.12648964	1.0140963	0.3378067	-0.3094697	-0.03839016	-0.30840206	1.3958726	0.08857536	0.00745678	0.27406693	0.37587547	-0.41699648	-0.036846638	0.14097452	0.53121567	0.46134853	-0.5232482	0.6903329	-0.9248667	-0.016228676	1.7400928	-0.26694107	0.000666618	-0.2565627	-0.62108564	-0.21455336	-0.040044308	-0.42564583	-0.40687037	0.1478529	-0.8719635	-0.24471617	-0.75366116	-0.3966756	-0.032684326	-0.29299355	0.052924633	3.24249e-05	-0.13657427	-0.7759738
ALOX15	0.7317929	0.67814636	2.5347795	0.13159657	-0.46776867	0.15167046	-0.13521814	0.44924212	1.2888389	-0.45432138	0.6648197	0.019720078	-0.13471651	-0.07381773	-1.3764544	1.7736444	0.022151947	0.022151947	0.21588707	-0.3892522	-0.86139536	0.21387482	-0.1047349	0.09945774	-0.012255192	-0.93274736	2.1562123	-0.26207256	1.2412872	0.07041836	-0.80579233	-0.19807482	-0.80255747	-0.6531067	-0.40855742	-0.24925804	-0.07869387	-0.6153064	0.04040289	-0.6743827	-0.28971195	-0.52012825	-1.3593612	-1.0093212	-1.1153712	0.2355833	0.059659004	0.1679864	-0.18185997
ALOX15B	0.6741133	1.2157288	1.300374	-0.29427052	2.3284483	-0.43494654	-0.3065338	0.6062317	-0.1120491	-0.5778303	0.83762074	1.2550449	-0.24464607	-0.11962414	0.225173	1.1048818	0.09474182	-0.034326553	0.88587093	-0.8511691	-0.51927423	0.8622265	0.74509525	0.3712883	-0.15092182	-1.1786842	-1.098495	-0.48844767	0.79838276	-0.052108288	-0.9112158	-0.15709972	-0.56902647	-0.86036825	-0.3526411	-0.37169075	-0.33821106	-0.36349392	-0.28398418	0.6179304	-0.5694442	-0.8854141	0.7167568	0.29816914	-0.333004	1.0529327	-0.0915575	0.020139694	0.3416071
ALOX5	-1.0614834	-0.78600025	-0.54812574	0.70088863	1.3593254	0.5690403	-0.040146828	1.8974037	-1.2016916	-0.18869305	0.84897804	0.26235962	-0.080929756	0	0.45110512	0.69894695	-0.53165436	-0.52573395	0.54526806	0.6649647	0.5991392	0.16615391	0.21479416	-0.5849333	0.9381027	0.4014492	1.4148436	0.3586254	0.7368555	-1.1590738	0.9014797	0.12788868	1.6752567	0.17020035	-0.09452629	0.3719511	0.5937748	1.5264883	0.122644424	0.6448374	1.0678768	-0.33407974	1.3553181	0.61618614	0.12523365	1.616354	0.84102345	-0.5565882	1.1452847
ALOX5AP	-1.3686335	-0.8332031	-1.21068573	0.0382118225	1.38621905	-0.29769039	0.0679125785	2.43705985	-0.9553504	0.164953235	2.3853425	1.0003333	0.777480135	0.390354155	0.92443418	1.4010401	-0.91905687	0.362081525	0.90790605	1.8012247	0.331111905	-0.0782155985	-0.037557605	-0.611574665	1.46271135	1.09916165	0.427889825	0.11392355	-0.461322785	-0.56398487	0.703396335	0.685328005	1.5503745	-0.0414328575	-0.19641447	-0.51447725	1.1130686	1.9867249	-0.028981209	1.5229244	1.1662359	0.095464231	2.7932291	0.536619675	0.83774997	2.32131575	0.986698165	-0.285254485	1.94550415
ALOXE3	1.6450987	2.1337214	1.8328357	0.23015308	-0.5455589	-0.4909258	-0.7652111	0.6647711	0.2058487	-0.29125595	1.0620279	-0.36270618	-0.22644997	0.09262085	-0.827384	1.3592539	-0.2576666	-0.17404556	-0.19764614	-0.22028637	-0.61080074	0.11850548	-0.18343258	0.59895134	-0.26559353	-0.8867235	1.4950523	-0.59895515	-0.9043665	0.9403281	-0.2247734	-0.33314228	-0.30229568	-0.49489212	-0.07161522	-0.1749773	-0.49170876	-0.39668274	0.10602474	-0.8173647	-0.12040901	-0.7319622	-0.7301636	-0.46720123	-0.57241535	0.032367706	-0.004590035	0.1855793	0.19141579
ALPI	2.0509815	1.6154833	1.4832506	0.3444481	-0.44077015	-1.1938763	-0.28422546	0.5939541	0.114705086	-0.101472855	1.4626179	-0.18549919	-0.19765568	0.054200172	-0.3844757	1.726119	0.15472984	0.032999992	0.1343708	0.17543411	-0.34835434	0.19160461	0.107777596	0.38666153	-0.022256851	-0.34822273	0.70232344	0.36534166	-0.17285872	-0.027405739	-0.15606403	-0.091739655	-0.2523327	-0.506155	0.06644726	0.18941402	-0.103720665	-0.06437874	0.31587696	-0.38041496	0.113773346	-0.5578785	-0.3701706	-0.17678165	-0.44748592	0.12666893	-0.025027275	0	-0.36099434
ALPK1	-0.38442825	1.05487586	0.47078515	0.783449635	0.737508775	1.18887425	0.772383685	1.35269595	-1.136451965	-0.1623795	0.55859447	-0.07297564	0.14589858	0.538713455	0.543991085	1.06502155	1.24444535	-0.0572402475	0.5699792	1.66729015	0.834487925	0.194357633	-0.156149385	-0.39887191	0.796517825	0.222586855	2.33182095	-0.391982785	1.1207385	-1.72800805	0.335380315	0.228322745	1.3991299	0.001900915	0.6540041	0.471726415	0.067985295	1.65981005	1.82655	0.5371723315	0.8188226	-0.440040345	0.83778	1.1567621	0.14906168	1.96078915	0.214204315	-0.51185415	0.6590003925
ALPK2	1.2702985	0.5538974	1.067872	-0.007967949	-0.103569984	-0.7425947	-0.15200567	2.3885388	0.36824226	-0.50313044	1.6394081	-0.14354944	0.78505707	-0.34387445	-1.6123333	1.2472053	0.032806396	3.0505815	0.95392656	0.69596815	-0.36971426	-1.2745357	-0.88093805	0.6285348	0.905303	-0.33510637	3.321074	0	-0.98566055	2.462678	-1.0243406	0.04493618	-1.0670671	-0.68874454	1.2068758	-0.30847454	0.9044304	0.16664696	-0.046837807	2.9878488	-0.07843399	-0.91294575	2.4823232	-0.5836935	-0.46987152	4.979507	1.1405468	0.13978958	-0.24979973
ALPK3	1.1771345	0.56287	2.0043082	-0.004974365	-0.32632732	-0.48426247	-0.72213745	-0.18407345	-0.14663887	-0.60090446	0.485497	-0.122400284	-0.19243813	-0.39932346	-1.3755589	0.96860504	-0.34286213	-0.4329033	-0.09013462	0.17283058	-0.85608673	0.20100212	-0.13148308	0.15411568	0.05304432	-0.9095235	-0.1561327	-1.0154681	-0.6152334	0.7947817	-0.24651241	-0.0842247	-0.18936062	-0.5466757	-0.10282898	-0.52969885	-0.63191986	0.04515457	0.14370823	-0.5853176	-0.487103	-0.37955093	-0.4393692	-0.4004593	-0.82970285	0.15409374	0.2133627	0.057167053	-0.2117157
ALPL	1.52078315	1.04546975	2.31701495	0.087040425	-0.337124345	-0.917935845	-0.456476925	0.418405065	-0.62785768	-0.599130865	0.471829415	-0.31126857	-0.4756639	-0.23106289	-0.482486725	1.7557195	0.462407825	-0.42049646	-0.370041845	-0.57174635	-0.12822604	-0.193721055	-0.0389831065	0.256175749	-0.66021061	-0.601932775	-1.42399698	0.5827694	-1.83669925	-0.90196633	-0.263181925	-0.232376095	-0.177385808	-0.32393813	0.134185325	0.139267922	-0.3099002725	-0.572447765	0.046811579	-0.7964232	-0.564769265	-0.24119091	-0.374168635	-0.534096965	-0.31423616	0.1992004	-0.246674301	-0.13541484	-0.161029585
ALPP	2.6306467	2.0799017	3.0825572	0.30196	-0.71581364	0.062506676	0.1830759	1.2288408	0.92691994	-0.14660168	2.2532454	-0.3179617	-0.030423164	0.099209785	-0.122083664	2.5450392	-0.2568531	0.36805153	-0.15975761	0.12985802	-0.1418953	0.16082668	0.05840397	0.46354103	0.17402554	-0.10521507	-0.18831968	0.26253748	-0.49435616	-0.36484003	-0.02725792	-0.19576454	-0.040246964	-0.34581757	0.817811	0.518137	-0.17584324	-0.67626476	-0.12529469	-0.002521515	0.42914867	-0.24300003	-0.85940456	-0.69928074	-1.0365496	-0.05965519	0.3039856	0.47730446	0.6397667
ALPPL2	1.65945865	1.63674185	1.78422595	0.33630061	-0.343921425	-0.239219665	-0.82118988	0.67224955	0.132946967	-0.48210096	1.057392125	-0.053375723	-0.17840934	0.245399952	-0.63759707	1.50263785	-0.096428395	-0.01262069	0.027978185	-0.0304503445	-0.35076357	0.232102395	-0.137616635	0.50937271	0.04538751	-0.706504825	0.998087862	-0.18662119	0.372069835	-0.188351155	-0.401041985	-0.32910228	-0.1270518325	-0.47423102	0.095148324	-0.10827206	-0.57105207	-0.40877652	0.30654645	-0.42232346	0.00780249	-0.50009249	0.55094122	-0.31092143	-0.64984656	0.078260422	0.166986945	0.31868601	0.0206131925
ALS2	0.397257466666667	0.118496723333333	0.408163966666667	-0.034606774	0.050316969	-0.142363866666667	-0.341029798333333	0.23834404	0.316485246666667	-0.180836996666667	-0.217435518	-0.199538230666667	-0.356647803333333	-0.191405611333333	-0.0378096866666667	0.205022646666667	-0.299152533333333	-0.500123173333333	-0.0577096966666667	0.045297464	-0.241685703333333	-0.097853025	-0.0652335486666667	-0.0202326773333333	-0.472790563333333	-0.341806093333333	0.1642073	-0.114854973333333	-0.313876306666667	0.222658793333333	-0.619916593333333	-0.196543853333333	-0.252280236666667	-0.0154328333333333	0.428464253333333	-0.24401919	0.0259420066666667	-0.0557133366666667	-0.18201955	0.0491312333333333	-0.33489656	-0.34783967	-0.140620549333333	0.0430347133333333	-0.162162781666667	-0.283037183666667	0.151684123333333	-0.132800106666667	-0.208734673333333
ALS2CL	1.4258053	1.3446233	1.4264426	0.012209415	-0.562342875	-0.19564462	-0.33467555	0.59556986	-0.31140256	-0.36495137	0.85789492	-0.417418715	-0.35615587	-0.204674485	-0.44818473	1.31889275	-0.244008785	-0.376633405	0.065795185	-0.039450405	-0.405174015	0.010557175	-0.09887266	0.66004227	0.3650977575	-0.60392165	-0.234214535	-0.1236751075	-0.75441408	-0.64040445	-0.0431463725	-0.337396145	-0.461569315	-0.44023919	0.654230345	-0.0663278125	-0.562194815	-0.403047315	0.045192957	-0.74905158	-0.097406865	-0.58257413	-0.47900081	-0.54711485	-0.7898667	0.513456583	0.17013764	0.183076145	0.3440430165
ALS2CR11	2.5012107	0.23088169	2.7614279	0.3927312	-0.4464302	-1.1337099	-1.0294657	1.22506	4.113846	-0.81796026	1.3591771	3.5465841	-0.78750896	0.39957428	-2.099204	2.2018476	3.84021	0.4474349	0.35264397	-0.04415226	0.6051955	-1.0661106	-0.14074707	1.0576501	-1.0135088	2.3370013	1.7006159	2.6396108	-0.29723644	-1.4697099	0.78619194	-0.28251553	-0.28683758	0.3505354	1.0372877	1.246625	-0.27795315	-0.25259638	0.05061674	-1.2131262	0.2085824	2.9470525	-1.6441383	-0.64151716	-0.7137437	0.026501656	-0.4294138	0.1461091	-1.5955305
ALS2CR12	1.9800439	1.0555367	2.1920524	0.49920988	0.70681524	1.1274471	2.9864058	0.6391592	-0.44248962	-0.009208679	0.052624226	-0.31782293	0.39963675	-0.0277524	-0.46597815	0.18911505	-0.42860365	-0.15867233	0.60056686	-0.84694433	-0.17913675	1.4615498	0.087919235	-1.0843091	-0.039680958	-0.53825235	1.8793459	-0.37382936	1.0939741	-0.08689499	-0.53595066	0.7891488	0.47525406	-0.05770731	0.9702606	0.07145357	-0.08424902	3.0329766	1.1265264	0.8093424	-0.03814459	0.16011763	0.30754757	2.0559964	-0.08169603	0.3604946	0.099677086	0.36610317	1.222261
ALS2CR4	-1.06306125	-0.935923823	-0.69706009	-0.44150495	0.534551625	1.44662575	0.994901675	-0.472233775	0.575736545	0.710854535	-0.418291325	0.59180881	0.418773165	0.103659628	0.83248806	-0.117703915	1.2938075	0.616027825	0.6774807	-0.187335	0.00622463	0.114067553	0.368288985	-0.064727308	0.57357168	0.563108445	0.63564205	0.65053082	0.57808257	0.12532663	-0.26315212	-0.18249085	-0.25987768	0.098539828	1.03812505	-0.099188326	0.77487992	1.3024993	0.208369265	0.48410939	0.033624645	0.693199135	0.38059808	1.4989495	0.250793935	-0.45575855	-0.2744212125	-0.1054821	0.22878599
ALS2CR8	0.61196613	-0.3926816	0.55267954	0.4934826	0.26191854	0.012353897	-0.5009341	0.0207448	-0.26931334	-0.18412685	0.55056286	0.028217793	-0.054784298	0.24353838	0.16298246	0.5138817	0.60878706	-0.4300995	-0.51829815	-0.11432266	0.05082369	-0.15617228	-0.07747364	0.57009745	-0.5222044	-0.2504835	-1.0216274	-0.08219051	-0.45157003	0.34779596	0.563807	-0.12960339	0.016709328	0.805223	0.6944871	0.14464664	-0.018834114	0.6538801	0.28709936	0.13794994	0.0635519	0.013034344	-0.1041522	0.004448891	0.36200285	-0.728518	-0.04144001	0.03424692	-0.16197395
ALX1	1.4474792	1.2095561	2.7910213	-0.088237286	-1.3296962	0.08920717	-0.5445237	4.4834223	-0.030890942	-0.027727127	1.528153	-0.40466547	0	-0.09553623	-1.2302079	2.1047907	0.5435972	-0.84346056	-1.2929988	-0.80160713	-0.23745489	-0.06995535	0.270998	0.19298458	-0.16423702	-0.54420376	2.5265632	0.113643646	4.3245463	4.6204123	-0.86329985	0.19573689	-0.43260956	0.07988548	1.0627489	-0.35663128	-0.676178	0.31788492	0.23409986	-0.20770073	-0.08559275	0.30127954	-0.92752934	-0.490685	-0.7668624	0.5528946	0.43170357	0.38027668	-0.13825417
ALX3	1.121211	1.2286344	1.4472156	0.001004219	-0.66099644	0.098748684	0.29511547	0.55688953	-0.07213402	-0.62187815	0.38272715	-0.55651426	-0.31404972	-0.50751877	-0.39267254	0.9149189	-0.14451599	-0.367249	0.9732971	-0.28116417	-0.48219156	-0.042963505	-0.3313799	0.24693823	-0.101602554	-0.40139198	0.2228179	0.2881961	0.57703066	0.08857489	-0.7555418	-0.45632458	-0.43864346	-0.87899876	-0.7303958	-0.39412308	-0.25626564	-0.13231945	0.72844315	-0.55523586	-0.10004854	-0.9356365	-0.603858	0.19613934	-0.64263964	-0.20384216	-0.11032295	-0.089208126	0
ALX4	1.3685336	1.3585048	1.6614933	-0.093836784	-0.64378214	-0.52093554	-1.356668	0.15954494	0.1789751	-0.29910374	0.92274284	-0.22563982	-0.28868818	0.1603241	-1.1562009	1.2763624	-0.15938854	-0.4461789	0.11503029	0.20256805	-0.6888585	0.14006567	-0.21980095	0.37214136	-0.055211544	-1.3411117	1.1188693	0.06358671	0.19359636	-0.5321107	-0.54190254	-0.24010086	-0.71229076	-0.57219076	-0.3393998	-0.45008802	-0.15559435	-0.05608654	0.43282127	-0.72851324	-0.03299713	-0.57633877	-0.61658764	-0.17990398	-0.67054033	-0.006113529	-0.11122513	-0.13622618	-0.36787224
AMAC1	1.7481308	2.381547	4.2222176	0.41482925	-1.3091097	-0.849761	0.46033096	1.0517473	-0.7561846	-0.34607697	1.0740733	-0.7399721	-0.44024277	-0.60435486	-0.68314743	3.2103128	0.20003128	-0.19045353	-0.39648342	0.3456478	0.3590603	0.28618908	-0.71604824	0.4930153	-1.0124731	-1.0914631	2.5139647	-0.025848389	1.5655365	0.51606655	0.6246004	-0.32399273	-0.8927822	-0.7253256	0.5704446	-0.48780632	-1.0532026	-0.2779379	-0.6729164	-0.605711	-0.49176788	-1.4275141	-1.0628214	-0.79743767	-1.2273388	-0.6105547	0.3179884	0.021907806	0.5487819
AMAC1L2	2.18636	1.4820518	3.3241673	0.06361008	-0.5867114	-0.06787872	-0.5498767	0.628253	-0.3095684	-0.34160948	1.5985875	-0.41543388	-0.22309399	-0.12073374	-1.1118846	3.1966186	0.5285187	0.4124298	-0.020470142	-0.08755827	-0.24676418	0.2200756	0.4456768	0.6038084	0.0708909	-0.52971554	0.2885604	-0.16713905	-1.6302257	-0.13827562	0.15707493	0.17357206	-0.042473793	-0.41741085	1.0772386	0.78491116	-0.17882729	-0.37783957	0.036055565	-0.2000165	0.13763523	-0.46293688	-0.28837156	-0.30917025	0.7947612	0.04418373	0.12669754	-0.10234308	-0.0740428
AMACR	-1.80515	-1.3587523	-1.2057629	0.48775768	0.098052025	-0.32944107	0.05478859	0.3045473	-0.4245615	0.3753624	0.13970518	-0.65154934	0.1479063	-0.08672333	-1.037674	-0.77596235	-0.66289234	-0.6967726	0.50484276	0.79855824	0.020363808	-0.6833072	-0.45398808	0.56104136	-0.5804405	0.68915844	-0.1580801	0.10607433	0.25383186	0	-0.18336964	-0.78090334	0.49419498	0.5418415	-0.18315983	0.22958183	0.058472633	1.3823872	0.649168	0.7748184	0.26841068	-0.50106144	0.7998762	0.39269543	0.5360012	0.11437416	0.6266823	0.13400745	-0.45425797
AMBN	1.2834997	1.6909833	1.6138668	-0.06454182	-0.77198505	-0.7538414	-0.5967188	0.4204445	0.008512497	-0.36131763	0.9167385	-0.80184937	-0.20736408	-0.26317883	-1.0456948	1.1008525	-0.2677002	-0.38013554	-0.12930298	-0.23666859	-0.712481	-0.027467728	-0.10357189	0.31229544	-0.15550137	-0.61185884	0.42085028	-0.12735891	-0.39522934	-0.8442073	-0.45958996	-0.08885193	-0.47068977	-0.61895084	-0.21543789	-0.26664543	-0.19519806	-0.08963585	0.26180172	-0.6335583	-0.022342682	-0.61206436	-0.34371567	-0.20900822	-0.4383993	0.11992073	-0.10976601	-0.5779853	-0.15133953
AMBP	1.3973846	0.8627348	2.6143007	1.0044241	-0.7254238	-0.25247955	1.555388	1.0500627	0.4360447	-0.5068617	1.1080141	-0.124176025	-0.74384785	0.047367573	-0.50862074	1.473558	-0.28621578	0.06568766	0.15144444	0.0633831	-1.1438847	0.049126625	0.14603281	-0.40333366	-0.5538893	-1.4263792	2.1496696	0.16871262	1.319974	0.114366055	-0.11733389	-0.1625576	-0.1723404	-0.6003332	0.72168446	-0.22639656	0.26631165	0.8340626	-0.20220184	-0.17430782	4.0749607	-0.0720067	-0.2947836	0.6316581	-0.51176214	1.7887483	0.014010906	0.45155	0.34684944
AMBRA1	-1.5217719	-1.7281113	-2.0368385	-0.30008507	-0.3031826	-0.04886818	0.11566925	-0.7261257	-0.70880985	0.09019947	-1.1776114	-1.2449646	-0.17122841	-0.38940907	0.14502811	-1.197608	-0.24797535	0.15593338	0.12111378	-0.27691936	0.15624428	-0.33617878	0.22291756	-0.29985237	0.047513008	-0.08427429	0.17653751	-0.5353842	-0.19285679	-0.8526573	-0.010182381	-0.45489502	0.17325115	-0.14332008	-0.910162	-0.21685219	-0.13441658	-0.35056973	0.09255123	-0.07501125	-0.67985535	-1.151434	-0.017090797	-0.32252693	0.0102911	0.6946087	-0.025850296	-0.23674488	0.14607239
AMD1	-0.34743215	0.05129195	-0.40373133	0.047727585	0.1910863	0.437774645	-0.022704115	0.15132904	0.28179598	0.38184308	-0.0311093345	0.248137	0.62981273	0.66825677	-0.9574461	-1.116082675	-0.22959423	0.53609275	-0.01117802	1.26201485	0.780899035	0.125198365	0.013031005	0.87724305	-0.43174839	-0.688257695	-1.0748701	-0.66216992	0.28323269	-0.390348435	1.36613605	-0.263752944	0.4195509	0.68343065	-0.6328082	0.0181145675	-0.06791687	-0.289961345	-0.03969669	0.6832404	0.508032325	0.0870943095	0.12069416	-0.425473225	0.09029341	0.068902015	0.35424614	0.586425775	0.6883197
AMDHD1	0.69819546	0.8779483	0.5280266	-1.0183973	-0.40949345	-0.63170815	0.63992023	-0.29114723	-0.6391487	-0.6823664	0.38584137	-0.16646004	-0.9363198	-0.74195814	0.002086639	0.32563686	0.06751728	-0.8938031	0.18936062	0.07352066	-0.4072156	-0.47813225	-0.42114067	-0.40911245	-0.08939743	0.29914474	2.6222215	0.18455791	-0.46879673	0.44121456	-0.8506131	-0.5394139	0.2111597	-0.80651474	0.4541111	-0.44006205	0.15433884	0.63851166	0.5153923	0.40482712	-0.06812382	0.3205328	-0.55790997	-1.3706269	-0.21414089	0.46934128	0.43553352	-0.09015751	-0.04124546
AMDHD2	1.0259924	0.65909885	0.612936975	0.192263605	-0.26458311	-0.309295665	-0.1185965535	0.05407762	0.62970496	0.150480754	0.255347485	-0.44789553	0.16586399	-0.308741329	-0.06564045	-0.577234737	-0.10829401	-0.658468	0.259287835	0.419944775	0.03818536	-0.8456552135	0.04060888	-0.24595189	-0.594532505	0.054735185	0.399549965	-0.266847847	-0.5771525	0.125988725	-0.0346787	-0.055639505	0.016181469	-0.317695139	0.022212265	0.014412642	-0.290863275	-0.531497015	0.411534785	0.98404405	0.0229814	-0.8367977	-0.0423965475	-0.328020095	-0.58449365	1.37699415	0.394269467	-0.386851065	0.570023075
AMELX	1.0881867	0.9472294	1.189065	-0.6249175	-1.1226606	-0.03448105	-0.3612938	0.012274742	-0.79548883	-0.1559701	0.85071754	-0.08619261	-0.10004282	0.14878559	-0.8410425	1.3916903	0.058137417	-0.084784985	-0.23925924	-0.22609234	-0.04092264	-0.172894	-0.22448587	0.48264742	0.2129755	-0.33948803	2.0918427	-0.16407776	1.167573	-0.07399368	0.15530682	-0.16027975	0.19378233	-0.039783955	-1.1596937	0.022921085	-0.03314209	0.117292404	0.20206165	-0.28842592	0.17812967	0	-0.43536234	-0.6320529	-0.41788054	-0.065051556	0.87235546	0.62514925	0.41347122
AMELY	1.219512	1.475512	0.77518415	0.12992334	-0.14731312	0.030923843	-0.77994347	0.28143787	0.30426788	-0.53313684	0.1329441	0.07352543	-0.101984024	-0.081674576	-0.65807056	1.630908	0.40289068	-0.92679644	0.39199162	-0.5054388	-0.023384571	0.40990686	0.006230354	0.1433425	0.3643875	-1.00351	3.978427	0.2916832	1.7346244	0.47290325	-0.2379098	-0.056890488	-0.033687115	-0.73708916	-0.041038036	-0.040534973	-0.4176116	-0.2239685	0.31929827	-0.37787867	0.22930622	-0.25515985	-0.5776229	-1.1046824	-0.51519394	0.39856195	0.07563305	0.24017715	-0.055346966
AMFR	-1.17085335	-1.8221488	-2.29850245	0.5515461	0.223680014	0.82579471	0.211931235	-0.5945926	-0.46259405	0.01053953	-0.67531968	0.05503607	0.26556015	0.176040175	0.39670801	-0.429255963	-0.876957415	-0.9858804	0.176838875	0.68650675	0.37081336	0.35559034	-0.49263573	-0.16966628	0.08991766	0.53206634	-0.00290918999999998	0.192042347	-0.624671935	-0.265995495	0.311394695	-0.381076335	0.37354183	-0.299566745	-1.2039323	-0.82811785	0.57170247	0.58943893	0.013263705	0.468151575	0.041103365	0.657898435	-0.39796495	-0.31158018	-0.400371075	-0.359199513	-0.60026741	-0.106188299	0.0668616315
AMH	0.6992264	1.5778947	0.63528395	-0.73819065	-0.67891645	-1.9478679	0.7158704	-1.316545	0.012510777	-1.7044368	-0.06986904	0.93544626	-1.8159752	-1.8000207	-0.85766745	-0.18707514	1.1903949	0.54452753	-0.69404745	-0.4557662	0.5971494	0.14724112	1.4685912	-0.18131685	0.10868502	-0.037098885	-2.6818385	1.2907925	1.823719	-2.4598503	-1.7330375	-0.86271954	-1.0534453	-2.3894506	-0.7408252	0.5794749	1.051189	-1.1875138	0.23229408	-0.15662098	0.56852055	1.7160697	0.72018003	-1.0673203	1.1724887	-1.290523	-0.9417262	0.5780549	1.1831231
AMHR2	2.015427	1.6085143	2.4799976	0.045140743	-0.7550006	-0.54552126	-0.27152348	0.38739777	-0.112920284	-0.8362403	1.5016928	-0.2983532	-0.36041164	-0.21884441	-0.97558594	1.75176	0.17442131	-1.1967478	-0.066854954	0.057301044	-0.29994345	-3.4841971	0.18229532	0.59414434	-1.5631304	-0.09663582	2.2204304	-0.43036652	1.5037184	0.53896046	-0.29679298	0.04165697	-0.34898186	-0.65963364	0.27221918	0.11842871	-0.28577185	-0.26168013	0.037586212	-0.5899825	0.07178974	-1.1688933	-0.30739975	-0.36269617	-0.47842407	0.30415726	-0.15759802	-0.14279938	-0.43796062
AMICA1	0.16475963	0.62456275	0.66356255	4.1089651	2.78060035	-0.085369588	-0.2040073875	2.9546149	-1.7356267	-1.08213117	2.1764274	0.40075922	1.4598472	-0.59568191	-1.01939415	3.30130675	-0.08733821	1.16740325	0.7418697	1.7010367	0.40227628	-0.164836645	1.15988275	-0.53164935	1.23890665	0.75385785	0.97614598	-1.1467679	1.4915464	-0.187165025	0.717043173	0.30150914	0.165211675	-1.16089345	0.255712507	-0.022212745	2.03488975	2.5848956	1.4470086	1.84919405	1.9309337	-1.2398825	1.7833056	-1.45726945	-0.78578305	2.28955815	0.569482805	-1.5558817	2.5126617
AMIGO1	-0.0523865	-0.745287905	0.63380835	-0.157416105	-0.575406315	0.17313982	-0.511803625	-0.719495995	-1.49654577	-0.21762991	-0.37523388	-1.0834086	-0.616932395	-0.024730444	-0.624815705	0.15322565	0.262956145	-1.149430275	0.028841019	-0.10349226	-0.40434765	-0.91634775	-0.094509365	0.9778335	0.0308015345	-1.0172455	0.39958382	0.64164282	-1.346076	-0.51501012	-0.23901224	-0.93611265	-0.208862305	0.00109219500000002	0.07137203	0.155608655	-0.84521865	-0.491430285	0.2166445245	-0.318479301	0.021736385	-0.66269064	-0.517676585	0.110007525	-0.55150985	-1.276590315	-0.043781997	0.4207205765	-0.602611765
AMIGO2	-0.94499683	-1.055996	-0.21359777	1.3969946	0.9125967	1.6548729	2.753375	1.55087	-1.7762399	-1.0276937	1.4595089	-0.6652484	-0.5262141	0.93638515	0.7280369	0.31202698	0.48859453	-0.52336836	1.0245152	1.8735161	-0.66555405	1.0478029	-0.34522057	-0.12973547	2.0501108	-0.4799533	3.6485047	1.2386184	-0.3643222	2.3079143	0.21078348	-0.9295192	-1.6885433	-0.32075882	2.4842348	-0.36638546	3.451827	3.6310005	2.3420267	-0.5461383	2.5160627	2.2684088	0.5308924	3.8068	0.22470856	0.7862234	0.85713863	0.59705925	-0.5212369
AMIGO3	0.94082355	0.67789555	1.2441444	-0.3255639	-0.47784233	0.38551903	0.5959797	0.17281723	-0.31132984	0.79418945	0.6370487	0.002595902	0.8269806	-0.62488985	0.6373968	1.0295091	0.72617626	0.3371067	0.47782135	0.50335217	0.004490852	0	0.24881363	-0.4309578	0.3625908	1.4898348	0.47098303	-0.05940914	1.1802645	0.4739809	-0.35518694	0.33018684	0.46368217	-0.7708521	1.236659	0.17060661	0.5794916	0.011317253	0.41732216	0.3899126	-0.24009132	0.49440765	0.19634819	0.41164875	-0.29124546	0.33481503	0.034111977	-0.021523476	0.44720936
AMMECR1	0.5568980995	0.4260762	1.775294095	0.325633775	0.8099382	-0.196987625	0.929067135	0.94219923	0.84035685	1.02365825	0.030990124	0.3062508185	0.88628485	-0.3369224	0.44233036	1.19845176	1.0579791	1.1110053	0.461705935	0.041776655	-0.32305503	-0.252402065	0.521078345	-0.292462825	0.294780241	0.7615215605	1.31319142	-0.42106724	0.897476435	0.20152069	-0.27278328	0.70143797	-0.30609822	-0.10632157	1.7129674	0.16707587	0.823212135	0.319890265	0.20151782	0.26452136	-0.40967918	1.5357745	0.66152191	-1.0407982	0.56854631	0.722358225	0.228932615	0.99936388	0.74116183
AMMECR1L	-0.95456765	-1.122870185	0.06980825	-0.011480815	0.2288079315	-0.076116083	-0.451196195	0.2215430775	0.233193398	0.19428301	-0.043086055	0.3823626	0.293753385	-0.222498415	-0.16192913	0.26619005	0.24897623	0.003890275	0.09112096	-0.10949564	-0.224886655	0.292323115	0.22868776	-0.17080784	-0.063857552	0.26832962	0.0133903025	0.1010925775	0.126331565	0.30796456	-0.25087023	0.593542585	0.0323352805	-0.141724585	0.6847279	-0.10213685	-0.1460979	-0.168483971	0.107780218	0.047680855	-0.448974135	0.39441228	0.25240016	0.030595305	0.517617705	-0.03314114	-0.301553011	-0.379499435	-0.23250413
AMN	1.6344872	1.8393726	1.8966165	0.22729683	-0.74593544	-0.060468674	-0.51517963	0.50067806	0.46198177	-0.5498514	1.1972828	-0.38512325	-0.1843853	0.14088345	-0.4812479	1.5446625	-0.052847862	-0.17133045	0.17256641	-0.18702316	-0.17872334	-0.08506298	-0.09028149	0.5667944	0.14706993	-0.6846247	0.32942104	0.5824585	-0.3580799	-0.119709015	-0.48289108	-0.33686447	-0.327425	-0.71559334	-0.22906208	-0.068035126	-0.5199528	-0.8044157	-0.14944744	-0.68209076	0.14700603	-0.73938084	-0.92968273	-0.6265907	-0.98746014	0.040402412	0.026023865	0	0.06816387
AMN1	-3.5093265	-1.5331707	-2.012628	-0.62879276	-0.11892223	0.10307503	0	-1.2777486	-0.21748734	-0.6152582	-1.8223853	0.17476463	-0.8056989	0.48417568	-0.09154701	-1.6564102	-0.18590164	-0.19437027	-0.44149256	-0.88193417	-0.17859459	-0.5310974	-0.12039852	0.83652306	-0.77784157	-0.9688177	-1.3604541	-0.22036648	-0.5916939	-0.24946356	0.9415083	-1.4627595	0.022895813	1.0470524	-1.0011964	-0.5548477	-0.95079136	0.020476341	-0.68138885	0.48485947	0.3999586	-0.11765289	-0.47967482	0.37502956	-0.6348462	-2.1048536	-0.066991806	0.8280411	-1.4555907
AMOT	-0.97642325	-0.860198	-0.202291965	-0.36564875	-0.61655522	0.69666575	0.18976332	-0.76366758	-1.365649	-0.07124281	-0.77185965	0.0909976985	-1.1909077	0.687446125	-0.433996205	-0.78094005	-0.457241775	-1.287153725	-0.44477105	-1.19222475	-0.62739803	0.727961765	-0.2962234	-0.0369589315	-0.60629511	-0.82952881	0.2499325	0.255030635	0.591546065	-0.23669028	-0.209840775	-0.615385285	0.620000125	0.57477093	-1.13005095	-0.476602325	-1.0432272	1.168937425	0.0105712425	-0.95742915	0.03447795	-0.634856475	-0.71340942	1.75271105	-0.491019965	-1.066763865	-0.194702865	0.02314639	-1.16676522
AMOTL1	2.12960416666667	1.22228956666667	1.0741588	1.45596393333333	-0.0975683533333333	-1.0755639	0.570927466666667	1.14111806666667	0.125674566666667	0.0479828526666667	0.291994570333333	-0.1948727	0.5692819	-0.358574716666667	0.0426813816666667	0.18786382	0.854374256666667	0.561336513333333	-0.143624462333333	0.30324809	0.101581574333333	0.538846953333333	-0.110313257666667	-0.497481826666667	0.07310788	1.13676786666667	0.6021905	0.338832223333333	0.54392162	-0.0537363693333333	-1.12305576666667	0.36912346	0.72001519	-0.30033366	-0.464647926666667	0.152398270333333	0.778767916666667	0.741994233333333	0.1071043	0.371175116666667	-0.0304991386666667	-0.177005287666667	0.0753997233333333	-0.68396664	-0.110476015	0.622885389333333	-0.0431125966666667	-0.663470113333333	0.220504926666667
AMOTL2	-2.7153673	-2.2963686	-3.687193	-1.1497068	-1.6151772	-1.1181355	0.49443245	-0.6327677	-0.8416605	-0.7799711	-1.2787285	-0.57947826	-0.59307957	0.44411469	-0.17291355	-2.2413225	-0.2041893	1.5209894	0.016851425	-1.3936195	0.6916647	-0.20564938	0.7857456	0.111652374	-0.5196581	0.007369995	-0.4163742	0.5645218	0	-0.86273193	1.7617073	0.32942104	0.354105	0.51867485	-1.3561487	1.056714	-1.1585779	-0.91265297	-0.77620125	-1.6431589	0.002826691	-0.67859364	-0.396801	-2.174677	-0.059099197	-2.3041782	-0.89003944	0.3875723	-2.1401596
AMPD1	2.1051302	0.90440464	2.238596	0.8741069	0.22727442	-0.4175973	-0.6031904	0.56033564	0.21287918	0.3323393	1.8966227	-0.3178692	-0.38402987	0.056035995	-0.8134618	2.3442369	-0.016889095	0.43405247	0	-0.3247075	-0.15809965	0.06537771	0.30708265	0.24234676	0.23910189	-0.20382738	2.507656	0.08094025	1.5945044	0.41578674	-0.20927	0.6275897	-0.2340784	0.20099974	1.1007085	0.36858797	-0.64939356	-0.31892395	0.5290122	-0.35190153	0.14955711	-0.34953547	-0.6788964	-0.8960066	0.35626745	0.7816963	0.28028107	0.49895477	0.35210752
AMPD2	-1.3398094	-1.7177639	-0.75794125	-0.5815134	-1.0308933	-0.50664043	-0.20191479	0.03469181	-0.36961174	-0.3778448	-0.093608856	-0.83418846	-0.22100449	-0.75627136	-1.0172443	-0.27560616	0.680192	-0.5160656	0.086304665	0.5706663	0	-0.9045305	0.62080956	0.4383402	-0.033854485	-0.6492834	0.7471819	-0.18370247	0.23509884	-0.17715931	-0.13469219	0.10123825	-0.5183573	-0.47646713	-0.21342754	-0.09153175	0.003454208	-1.3640413	-0.13451862	-0.83749485	-0.4376583	-0.2264061	0.05759716	-0.6788082	-1.091505	0.4523964	-0.25328255	0.43124485	0.61605453
AMPD3	-3.4997387	-0.95935845	-1.651181	0.51481248	0.4799943	-0.29653073	0.474846825	0.909220225	-2.47578815	-1.02697565	1.55069065	0.08806324	-0.322962285	0.89652445	-1.02415372	-0.762640235	-0.640559195	-0.073635575	0.33358478	0.927412025	0.87413503	-0.39087296	-0.618977065	0.78020668	0.096525195	1.1554904	0.317240475	-0.8901899	-0.55887508	-1.9463122	2.4467807	-1.1180739	1.2553196	1.2158012	-1.6684513	0.608793255	0.81189015	1.4589319	-0.096080305	-0.8302026	0.58153391	-1.91856025	0.191857815	0.5794878	-1.1895027	0.86731005	0.78848455	0.301809785	0.0615530005
AMPH	-0.06717229	-0.77820276	-1.35524845	-0.1521377585	-0.85158777	-0.979651685	-0.015316485	-0.292579414	-0.00229119999999999	-2.36845137	-0.72781897	-0.081946375	-1.89107705	0.204474452	-1.4738481	-0.5983889	-0.54463362	-0.961637035	-0.04042387	-1.59235452	0.35472393	-0.1918046475	0.54676439	1.6164884	0.030040745	0.10426285	-0.45296264	0.42118096	0.20322037	0.08730459	-0.29504442	-1.0683236	-0.849617	0.579791535	-0.72714638	-0.131291393	-0.62159349	-0.9152076	-1.65581636	-0.361788745	0.10121298	-0.3659873	-0.8219614	-0.568216325	-0.0405159	-0.34367966	0.7881756	1.64363475	-0.9158616
AMT	-1.7936425	-1.74548385	-1.13965035	-0.1267828935	-1.134925375	1.18551205	0.08446884	-0.59145595	-1.80699965	0.057319641	-0.71476745	-0.69290304	-0.6316905	-0.391853325	-1.3307576	-0.411438945	-0.0398659705	-1.28466225	-0.145447255	0.40182781	-0.879753115	-1.27622702	-0.25365114	-0.104980709	0.27635431	0.2771964	0.153883935	-0.168715717	0.64945793	-0.425489425	0.514535435	-0.388474465	-0.63741683	-0.3664298	-0.064997195	-0.131234645	0.64154959	0.170220375	0.90984725	-0.38952445	-0.00413561	-0.543860925	0.296102525	1.060786265	-0.69101715	-1.01211928	-0.73447608	-0.5665493	-0.04780102
AMY1C	-1.6776953	-1.9877534	-1.6868029	-0.54722214	0.22253132	1.4624739	-0.18383694	-0.7739687	0.033715248	0.26934052	-0.89965725	0.8462324	-0.18952751	0.3568411	-0.35363102	-0.8227043	-0.14616108	-1.4454813	-0.8804712	-0.56682205	-0.23354053	0.4147339	0.3243084	0.1640749	-0.53086567	-0.92802906	-0.9710293	0.624918	-1.1206226	-0.4283085	1.4780045	0.7404194	0.8146992	1.1521626	-0.21669579	0	-0.4190588	0.6575556	1.0461731	-0.43098927	0.16622543	1.7838202	0.11626339	0.0906353	2.6455536	-1.3372335	-0.71777153	0.40754128	0.6095228
AMZ1	-1.8280921	-1.2522821	-2.0344617	-2.329227	-0.949461	-1.81073	-0.68398476	-2.6000142	-1.7213764	-1.9010329	-2.1489692	-0.029186249	-1.5255113	1.0469637	0.03231716	-2.6053977	-1.3939724	-0.96528673	-1.0364027	-2.4623575	-0.063905716	-0.38080883	-1.203404	0.8232622	-1.5676947	-1.5244784	-1.8391523	-0.21047592	-1.4529853	-0.4209962	0.64715195	-2.6932693	-0.4242239	-0.975832	-4.5484495	-0.039790154	-3.5485506	-2.9597154	-3.850638	-3.3622675	-0.14195299	-1.3502202	-0.69248295	-0.81064796	-2.061645	-2.6900668	-0.23661613	-0.15234566	-6.0857296
AMZ2	-1.727418	-0.6841173	-1.2981048	-0.08808613	-0.093390465	0.8648367	0.60869884	-1.0474253	-0.21259785	0.3545761	-1.1544409	0.052038193	0.005158424	-0.09694862	0.16243553	-1.7169313	-0.003008843	0.061944008	0.47966003	0.23628998	0.18107891	0.28048897	-0.26669884	-0.27376366	0.20320511	1.5049992	0.22437096	0.00714016	-0.15663815	-0.38510227	0.4367771	-0.097418785	0.19966888	0.17660332	-0.4140253	-0.053819656	-0.09053135	0.8415556	1.2912722	0.4975567	0	0.21801186	0.45125866	1.579812	0.02242279	-0.292037	-0.3917017	-0.017912865	-0.7415848
ANAPC1	-0.230515303333333	-0.483115023333333	-0.0566685733333333	0.111850581666667	0.676766553333333	-0.29817088	-0.49532908	0.511956846666667	0.812014566666667	0.827118873333333	0.194400153333333	0.165146031666667	0.412172	-0.29966879	0.0728418066666667	-0.0380632066666667	0.30817619	-0.415393513333333	-0.0278086633333333	0.653305373333333	-0.24638908	-0.556793206666667	-0.192615182	-0.136146386666667	0.31749137	0.189361255	0.63026347	-0.115688164666667	0.75968314	0.291357666333333	-0.300655368	0.25984319	-0.0727682133333333	0.0516961433333333	0.562973666666667	0.145517348	0.147929813333333	0.133919875333333	-0.086815835	0.457974266666667	-0.135499475333333	0.592439966666667	0.661539246666667	0.124873168666667	0.37558096	0.330338002	0.238703563333333	-0.189313729333333	0.216641426666667
ANAPC10	-1.4922752	-0.4060049	-0.75636387	-0.42798328	0.09244251	-0.049222946	0.37214375	-0.035775185	0.48395061	0.9073601	0.1564312	0.47445965	0.5578098	0.12847328	0.4706831	-0.5578246	0.16739845	0.4164009	0.5066767	0.46190643	-0.106939316	0.14325619	-0.50026417	-0.28067207	0.3219967	0.16049957	0.24134731	-0.3851061	0.31927013	-0.42206478	-0.002710342	0.011256218	0.43158722	0.007171631	-0.2970419	-0.19374275	0.7160454	0.93678284	0.29268265	0.5055952	-0.04270172	0.6359043	0.62174416	0.8273697	0.73390484	0.15028858	-0.046227455	-0.30140305	-0.25018024
ANAPC11	-0.44757175	-0.9044399	-1.8877425	-0.38993645	-0.4796772	0.111328125	0.43689346	-0.8423176	0.15614319	0.07920647	-0.30359364	0.43857193	0.54974747	-0.043167114	0.15237045	-1.3057032	0.009619713	0.56181335	0.20867157	0.23131084	0.19304466	0.5378475	0.024383545	-0.3916893	0.27254105	1.1281109	0.21165752	0.24514198	0.55485344	0.17426491	-0.10716915	0.4733534	0.0467062	-0.5418272	-0.62459564	-0.07259846	0.5764313	0	0.102630615	0.5323324	-0.16516781	0.2596588	0.41758633	0.11938858	-0.3019085	0.5770912	-0.06643009	-0.3233099	-0.026388168
ANAPC13	-1.5541072	-0.6536684	-1.9763956	-0.026974678	-0.09997845	-0.09123802	0.27899647	-0.24326324	-0.74512005	0.55376434	-0.95665646	-0.046826363	0.1359272	-0.14671135	0.3846302	-1.232379	0.010048866	0.10587025	0.059393883	-0.002173424	0.031226158	-0.09621143	-0.21795559	-0.34577274	0.19733238	0.29820442	0.25751686	0.09196758	0.474061	-0.16551876	-0.26364994	0.09795284	0.209445	0.11530495	-0.3043604	-0.3370247	-0.09104538	0.41449928	0.07844448	0.336339	-0.30671978	0.32660675	0.46552277	0.7107773	0.6003876	-0.2587824	-0.62007713	-0.016409874	-0.0860796
ANAPC2	-0.40416336	-0.4525175	-0.2211647	-0.58876467	-0.041405678	-1.329679	0.105921745	-0.75590754	-0.32437897	-0.31277466	-0.56494474	-0.5444732	-0.2227211	-0.54084444	0.117770195	-0.39917517	0.052200317	-0.5296607	-0.31270027	-0.29170847	-0.1421504	-0.35626745	-0.08339739	-0.025135517	-0.29062128	-0.1003294	-0.39056492	0.48141003	-0.19696665	-0.24212694	-0.86444664	-0.57056665	-0.17748022	0.09906864	0.3904705	-0.12540197	-0.72471	-1.0360322	-0.94820786	-1.0346127	-0.5401459	0.13868237	0.10013008	0.6399956	0.41559887	-0.30175066	-0.41750002	-0.15074778	-0.036883354
ANAPC4	0.16633129	0.27459717	-0.29575586	-0.31026554	0.26988602	0.37262154	-0.2682457	-0.4226532	0.21902275	0.64469814	-0.58754444	0.24611664	0.31631088	0.107375145	0.14735126	-0.4635229	0.5956278	0.22797394	0.5217819	0.23834991	0.29361725	0.8348608	0.37575722	-0.1928587	0.22477055	0.19555283	0.04808235	0.11620903	-0.060276985	0.4659376	0.59735584	0.41316414	0.52616787	0.26097584	0.31543827	0.2247448	0.57359505	0.576354	-0.014727593	0.43803883	0.40980148	0.85042	0.4501505	0.3798647	0.82748413	0.31119728	-0.061393738	-0.015012741	0.052001
ANAPC5	-2.20641805	-1.57384465	-2.47048545	-0.382196435	-0.30203772	-0.290675635	0.0746874825	-0.40439844	-0.17974758	-0.38220835	-1.20499465	-0.125008578	-0.35570097	-0.169149395	-0.162331105	-1.337554	-0.095329758	0.165602213	-0.199839595	-0.21657801	0.0962653175	-0.68550966	0.46565915	-0.144260877	-0.47128725	-0.47784138	0.18258619	0.2360363	0.65062761	0.14656925	1.1525054	0.413377285	-0.2687311215	0.6755333	-0.45200633	0.014369488	0.04913235	-0.365026	-0.26626825	0.85130405	-0.1472187025	0.1060104365	-0.0010442735	-0.050585745	0.057108402	0.017771245	-0.199548715	0.211376665	0.301708695
ANAPC7	-0.392987015	-0.90843655	-0.5243194	-0.15495515	0.349579815	-0.2829771035	0.37014389	-0.312511205	0.154780866	0.54259349	-0.55598235	-0.311704875	-0.68499517	-0.53553463	0.23160267	-0.42383218	-0.104631425	0.226971625	0.0503664015	-0.0393767365	-0.014632225	-0.8850379	0.081254485	-0.187284235	-0.082588672	-0.055089472	0.040705445	0.141670945	-0.37406182	-0.06051636	-0.08314943	0.278367045	-0.1291303615	0.174605845	0.047116279	0.180588725	-0.188138485	0.196434495	0.026175975	1.2286005	-0.6118958	0.79749965	0.31337738	0.638424875	0.440413	-0.0504040725	-0.30487585	-0.1390147185	0.42741347
ANG	0.35776615	-0.08986473	0.3737688	1.0600319	0.5311279	2.3008852	0.5732498	1.3587589	-0.20986938	1.227396	1.3796244	0.46525288	1.3248491	0.3364849	0.78054047	1.0456934	0.70194817	0.4372053	0.80155563	2.6524973	0.7709379	-0.1851244	0.2612629	-0.08942318	0.7616768	0.8052635	0.21761894	-0.26718235	1.0494099	-0.2667818	0.20002651	0.33036137	0.28197575	-0.79125595	1.0815477	-0.11841774	2.3270206	1.0819845	1.0712395	0.77046585	1.5448179	0.36371708	1.3060131	-0.061293602	-0.18235207	1.9398146	1.8756733	-0.23362637	2.3911734
ANGEL1	0.47917843	-0.65082264	0.4906373	-0.04584503	-0.08512783	0.3504429	-0.52236366	0.23234749	-0.46758652	-0.2554493	0.25760078	-0.29953575	-0.57050896	0.13926697	-0.1294012	0.46576405	-0.088541985	-0.41732693	-0.6175966	-0.30760288	-0.16741371	0.052135468	-0.09464836	-0.045357704	-0.70756054	-0.75519943	-0.973567	0.043522835	0.077895164	-0.28791094	0.59042263	0.30888653	0.45607185	0.63121796	-0.28603554	0.19322872	-0.114310265	-0.34560013	0.00833416	-0.6174135	-0.066410065	-0.21714497	-0.035431862	-0.33141518	0.0647068	-0.5447321	-0.18076324	-0.12611389	-0.17767811
ANGEL2	-0.629682533333333	-0.851682656666667	-0.761605266666667	-0.212726913333333	0.339182541666667	0.153410913333333	0.131378811666667	-0.511204223333333	-0.0371460916666667	0.37571303	-0.41099549	0.28596862	0.0519817656666667	-0.0879758216666667	-0.105399293333333	-0.42401045	-0.084308469	0.616651226666667	-0.170449261	-0.22354031	0.171831131666667	0.07232205	-0.07949527	-0.148319403333333	-0.108237900666667	0.130761780666667	-0.599230446666667	-0.012539385	-0.0724193233333333	-0.003170967	0.41387844	-0.501295893333333	0.090807122	0.29022646	1.10808594666667	0.285364786666667	0.309055166666667	-0.231758426666667	-0.210091596666667	0.204324086666667	-0.0615445766666667	0.291331446666667	-0.0210704833333333	-0.20554384	0.5341932	-0.613138503333333	-0.06609599	-0.0435269673333333	-0.0718938533333333
ANGPT1	1.51467056666667	0.292098535333333	1.36459843333333	0.484508656666667	0.06868903	1.81988620666667	0.684022586666667	0.78299062	-1.0037333	0.843775893333333	0.834319276666667	-0.8118248	0.0968899866666667	0.88010246	0.95802544	1.03436661666667	0.0333469693333333	-0.47703473	0.450542133333333	1.65477245333333	-0.517644390666667	0.83474636	-0.3700606	0.053572813	0.264315122333333	0.85815002	1.74911213333333	0.84663168	2.83956953333333	0.352425896666667	-0.0706478733333333	-0.244556906666667	-0.64179325	-0.1432298	-0.187724746666667	-0.106318635	0.552787466666667	1.05109975666667	1.17895586666667	-0.452222816666667	1.3001113	1.40460651333333	-0.199626765	0.735445983333333	0.05238978	0.543543196	0.116981336666667	-0.428129833333333	-0.67390681
ANGPT2	3.0373562	3.19567726666667	3.43724926666667	0.29223585	2.0493592	0.0999423733333333	0.694067666666667	2.54059301	0.548263563333333	2.3132394	1.85694583333333	0.96397541	2.52863884333333	0.55311156	0.886676963333333	1.40578859	0.308708992	1.15008259733333	1.48856102333333	0.569769543333333	0.997992533333333	0.984207966666667	0.521975354666667	0.151385003333333	2.1954654	2.26295964666667	0.785855125333333	-2.21403473333333	0.831221096666667	1.67517615333333	-0.267379293333333	1.11643011666667	0.256561596666667	-1.20606453333333	1.30336111666667	1.02138216333333	1.47804896833333	2.69917583333333	1.48475183333333	1.46836455666667	-0.804437016666667	-0.0554293	2.15063508333333	-0.0477274266666667	-0.33502929	1.22404511333333	2.26080466666667	0.524895836666667	1.66876764666667
ANGPT4	2.020729	2.1092443	2.384685	0.44944286	-0.7163553	-0.6830406	-0.41079903	0.72485447	0.063204765	-0.3087654	1.8281841	-0.31559467	-0.3535614	-0.023984909	-0.3398571	1.9239292	0.22209072	-0.20814323	0.074376106	-0.054852486	0.17266178	0.18229294	0.08689594	1.0815363	0.002150536	-0.24585152	-0.53525066	0.36748028	-0.5827141	-0.16382599	-0.23071766	-0.35553265	-0.4020567	-0.69910336	-0.0852499	0.16131878	-0.089001656	-0.52390194	-0.06325245	-0.4157524	0.2848215	-0.8654175	-0.5293703	-0.4650421	-0.5773678	0.03765583	-0.2540474	-0.44585037	-0.40906334
ANGPTL1	-0.1273463	-0.4673159	0.4024949	-0.28779626	0.0969145	1.348716755	0.65821168	0.373831033	-1.325949188	2.16056752	-0.4050863	-1.05618645	1.52405288	-0.65984678	0.26111915	0.96823932	-0.792495508	-0.1352119505	0.86010693	0.397183181	0.625855205	0.3125877285	0.1348080615	-0.1432674	0.626767402	-0.83234905	3.08449005	1.0929272	3.3805487	-2.014297015	0.13572812	-0.56552006	0.274551635	0.54522801	-1.39765216	-0.22623348	2.19949175	1.579807275	1.04419853	-0.790462975	-0.08676076	1.816805585	0.461316595	2.44063831	-0.42188526	-1.28525282	-0.298593995	-0.320889237	-0.832319265
ANGPTL2	-0.80060292	-0.48122621	-0.85257173	-1.08762835	-1.070528525	-2.3082652	0.562410825	-0.04165268	-1.50970745	0.446915615	-0.013847828	-1.8515444	-0.160714147	-0.4289403	-0.17018509	-0.52086592	-0.810376175	0.299861905	-0.0856719035	-0.29764414	0.58693981	-0.09331274	-0.25075245	-1.29589365	0.77331733	0.3685236	0.17104006	0.14571476	0.60138464	-0.08104992	-0.78758383	-0.00242138	0.353981495	-0.855826855	0.1069173825	0.34988738	-0.808375365	-1.25855305	-0.945717335	0.052309513	-0.55529213	-0.76641895	-0.76315783	-1.4760671	-0.867411135	0.671527875	-0.34156275	-0.9774656	-0.637535095
ANGPTL3	1.9848475	2.203926	2.6903338	0.4594183	-0.8132763	-0.049762726	0.74027205	-0.35047054	-0.6516895	-1.1977177	0.39734745	-0.8029537	-0.47776604	0.4090767	-0.37926102	0.86472845	-0.6328182	-0.03606987	-1.0442104	-0.8064747	0.4713993	0.22057343	0.69838715	0.70474386	0.40225124	1.0413833	7.5802984	0.30705404	1.7651587	0.4925642	0.84112453	-0.692194	-0.8512335	-0.9979954	0.5165634	-0.42091846	-0.769454	-0.9460888	0.43052292	-0.54541016	-0.3930235	-1.0301933	-0.86177444	-1.0072222	-0.9885397	-0.61116505	0.35444546	-0.014917374	2.5355935
ANGPTL4	1.277153	1.6317816	-0.27141714	-1.3036776	0.61072636	-2.563283	-0.21500492	2.7676992	-1.803936	2.1568384	1.3511105	-1.3331718	1.7056227	0.8683796	0.87857914	2.409093	-1.0893354	-0.2208271	2.2543135	4.4462204	0.91961765	-0.28213978	0.47579288	1.167038	0.618515	1.4266453	0	-0.23291492	0.40771294	0.8496046	1.7633076	1.5938253	-1.4003057	-0.3289957	0.7502184	0.6828375	1.5677233	1.8506699	-0.5753317	-0.10294056	0.58025455	-3.3803377	3.6604395	-0.22615623	-2.744607	3.3997908	1.821702	0.16662979	-0.6125946
ANGPTL5	1.5120182	0.2584281	0.5586686	1.8066325	0.082408905	0.27637768	-0.19242096	1.1575608	-1.3669772	-0.26957035	1.1544361	-0.3095088	0.18594027	-0.074192524	-0.8969493	1.6031742	0.2324419	0.36161613	0.088348866	-0.16093111	-0.89451647	0.11858797	0.107188225	0.1780057	-0.479218	-1.1140366	1.3692441	2.9770918	0.5371332	-0.6888833	0.39659786	-0.19515467	-0.24272776	-0.4038458	0.06484413	-0.051752567	0.48377323	0.5688276	0.5718279	-0.6736541	0.5411148	-0.48595	-0.45887852	-0.16172028	-0.93603516	-0.00023365	0.21372843	-0.20247507	0.17977142
ANGPTL6	0.7115545	0.5852628	0.99770737	-0.3027482	0.011928558	0.1316452	0.5932379	-0.36172628	-0.16101646	-0.42774963	0.4289751	0.25290775	-0.5271096	-0.23705482	-0.23175144	0.48850107	0.22011566	-1.1838093	0.66367626	0.4369707	0.3369136	-0.69405365	-0.15924406	-0.050284863	0.5377245	0.3300085	0.38381195	0.461071	2.5560975	-0.737133	0.13824749	-0.22094727	0.2501335	-0.5524688	0.453187	-0.44138956	-0.6368737	0.10640526	-0.026496887	-0.18695068	0.67164135	-0.19981289	0.25713444	1.0031462	-0.42244768	0.6378126	-0.06820631	-0.3145814	-0.29268217
ANGPTL7	0.67366695	0.29500055	1.3611188	2.2924204	-0.5557213	0.5474267	-0.024952888	0.6663132	-0.27223587	-0.4717412	0.47646046	-0.23493958	0.24263144	0.10682917	-1.2296934	0.8591504	-0.58629465	0.66991806	-0.28054714	-0.3530426	-0.76779556	0.14469814	-0.24335957	0.03188038	-0.23902655	-1.1007752	2.2721195	0.078876495	2.1242242	2.6540504	1.1308141	-0.23671675	-0.4244876	0.2407136	-0.34638643	-0.784842	1.650064	0.22850657	0.2135539	-0.51245546	0.23669386	-0.21599007	-0.82072973	-0.43458033	0.62713957	0.7014556	0.70325756	0.24837637	-0.2595377
ANK1	0.87261484	0.747368813333333	1.59404373333333	0.54552856	-0.499285856666667	-1.13530781333333	-0.354943121666667	0.190184751333333	-0.569496313333333	-1.21952468333333	0.12565613	-0.176744142	-0.45220455	-0.421581266666667	-1.14529511666667	0.78189149	-1.40748133333333	-0.87340053	-0.745352566666667	1.04103152	-0.458611963333333	-1.27593865666667	-0.145676293333333	1.1388604	0.509069265333333	0.24818769	1.4844742	-0.834950453333333	-0.523759543333333	-1.29985223333333	-1.40112652	-0.973266775	-1.01799454333333	-0.377084573333333	-0.929242285333333	0.022102832	-0.695408673333333	-0.779640513333333	-0.449328273333333	-1.10115448	-0.38616546	-1.24222503333333	-0.384378433333333	-0.943280843333333	-0.914011486666667	-0.0868783	0.059110806	0.266846663666667	-1.4800234
ANK2	0.75753117	0.92924976	0.77407503	0.26352787	0.119172096	0.2899742	-0.07685661	0.109041214	-0.82721996	-0.11698532	0.29414463	-0.52644634	-0.4441042	0.3532133	-0.1625719	0.41735935	-0.22508335	-0.4522276	0.10975838	-0.49614716	-0.3689909	-0.505785	-0.3242836	0.6062832	-0.73450756	-0.24149418	0.64485073	0.05107832	-2.5986047	-0.9013362	0.06438732	-0.40012455	-0.07810879	0.26515293	-0.105784416	-0.49107647	-0.08054352	0.25196266	-0.029093742	-0.060318947	-0.038989067	0.5817652	-0.67781353	0.26728725	-0.46156502	-0.4055872	0.16158867	0.16669369	-0.17636108
ANK3	-0.27071595	0.37553131	-0.987921115	-0.79682399	-0.5990217875	-0.267151949	-0.67625308	-0.65752245	-0.1200683	-2.1496227	-1.026980175	0.0019848365	-1.40033699	1.49592554	-1.4320315	-1.2839250675	-0.3736593775	-0.53748834	-0.5253336425	-1.460271695	0.06944143	-0.7314320925	-0.3419137	1.5810571625	-0.2810730925	0.120711799	-1.157660605	-0.54517246	0.183625935	0.9781608625	1.80118909	-0.7073524125	-0.76247883	0.96815157	-2.6265918	0.496267195	-1.31199338	-0.726470955	-1.58730984825	-2.206419825	0.93922354	-1.03090131	-1.58165516	-1.881072165	0.0039681205	-1.03304565	0.50478923	1.366790055	-1.9733063
ANKAR	0.66063976	0.48102283	0.07657957	0.42454958	-0.38204622	1.3674178	-0.37465334	-0.26133394	0.36580038	-0.45447206	0.075041294	0.034564495	-0.47012997	-0.08046007	-0.23323679	0.5181575	1.3027024	-0.83538055	-0.20869255	-0.39795685	0	-0.10897493	-0.000628948	-0.2659073	-0.11498737	-0.18887043	-0.20453024	-0.6352873	0.0686636	-0.15181255	0.5562186	0.24954128	0.1616273	0.27705908	0.96728945	0.800076	-0.23234987	0.47619295	0.60664606	0.24414301	0.6214528	-0.08270502	0.21593428	0.20076513	0.15914774	-0.66272783	-0.111480236	-0.33035135	-0.29786777
ANKDD1A	0.93157145	0.92782165	1.47826005	0.243569375	-0.34702897	-0.11983967	-0.71132565	0.43890382	0.42921616	-0.069981815	0.823742635	-0.04956746	0.010100365	0.127447365	-0.11006761	1.0708184	-0.23974395	-0.555377245	-0.051245213	0.052965645	-0.235208515	-0.30767275	-0.273714537	0.37415576	0.12154746	-0.73411201	-0.851086865	-0.462017775	-1.274225015	0.159079075	-0.57007933	-0.243789675	-0.131418703	-0.590822935	0.0517985825	-0.423871275	-0.40332484	-0.30618214	0.0940189345	0.27175879	-0.02585745	-0.19082403	-0.5374043	-0.4931004	-0.8951952475	-0.36066603	0.51668191	0.1521799575	-0.12945223
ANKFN1	0.49648333	0.017868519	1.2208519	-0.50793886	-0.5769129	0.5794678	0.12881565	-0.5886564	-1.0213594	0.53454113	0.11501503	-0.5710702	-0.5734863	-0.8262534	-0.59649944	0.6960697	0.19704628	-0.72985363	-0.15147161	-0.67596006	-0.19566631	0.08263683	-0.44018555	-0.6164136	-0.092133045	-1.0691347	0.8654461	0.4150486	-2.2746358	-0.41641855	-0.82873344	0.099048615	0.10516739	0.09587288	0.48808765	-0.7731619	-0.4050827	0.38450527	0.23841095	-0.89106464	-0.70327234	0.17751884	-0.70034075	0.16858768	-0.94179106	-0.6060171	-0.47952318	-0.51776075	-0.066143036
ANKFY1	0.10035445	0.0237677000000001	0.30667375	-0.1042871465	-0.58369875	0.419998175	-0.2228093	-0.22770976	-0.125780105	0.245228765	-0.40895607	-0.06605339	-0.260557175	-0.31122732	-0.23662089	0.36361312	-0.296124935	0.19314909	-0.22475148	-0.4636239925	0.694692125	0.348506935	0.276608468	-0.44322276	0.073794844	-0.148994445	-0.08552074	0.07794118	0.21224857	0.129741425	0.293403625	-0.11753082	0.27121591	0.276773932	0.016151905	0.2409935015	-0.0427675225	-0.153974528	0.61524153	0.07524729	-0.280090337	-0.36393118	0.177785871	0.24785425	0.75523137	0.10179472	-0.30634785	-0.51409482	0.191147806
ANKH	-0.659147733333333	-1.6086968	-1.05985389333333	1.99692753333333	-0.0972267766666667	-0.9446815	-0.550366086666667	1.0400403	0.352405546666667	-1.37286931666667	0.1467158	-0.216409999	-0.0651416766666667	0.0675745033333333	-0.555628466666667	-0.43055962	-0.363534133333333	-0.388923964333333	-0.585868846666667	-0.309844646666667	-0.168352126666667	-0.53262583	-0.0863758766666667	0.838585682	-0.43033425	0.383119903333333	-0.844100652	0.17105246	0.884080733333333	0.350992043333333	0.312824886666667	-0.776183606666667	-0.3839585	0.685729346666667	-0.188141183333333	-0.332517147333333	0.602876043333333	0.278325083333333	-0.800085706666667	-0.808006133333333	0.874851226666667	-0.129068056666667	-0.136999453333333	-0.84188	-0.264126469	-0.52839773	0.672962813333333	0.560833605333333	-0.152109783333333
ANKHD1	-0.1722872425	-0.026968365	0.07463945	0.072214366	0.2930454	-0.0066996875	-0.068050146	0.13851964175	0.210757852	0.30535996	-0.3395733875	0.2273370025	0.03533399125	-0.41759013975	-0.097106105	-0.1247551525	0.17092335175	0.253755565	0.08011269575	0.2026579425	0.0285331	0.04019105425	0.1774559025	-0.365414145	0.05378758975	0.1849797975	-0.6451578075	0.140643595	-0.351793175	0.08362758075	-0.00395238	0.07865787	-0.1250684275	0.12463808025	0.315782421	0.0843458185	0.28077865	0.1593785255	0.17650890325	0.343681445	-0.16391360875	0.199271554	0.4342283075	0.2769060125	0.50920426	0.28283667425	-0.0078963025	-0.083421945	0.5345527
ANKHD1-EIF4EBP3	-0.93756485	-0.39531946	-1.5484824	0.60488605	0.2130518	0.9461937	0.91993046	-0.4197464	-0.021867752	-0.04675579	-0.56265163	-0.13200855	0.26608658	-0.060539246	0.8222647	-0.7580633	0.006672859	-0.64879894	-0.080783844	0.6396704	0.13622952	0.55098915	-0.17892933	-1.1506019	0.27830505	0.39601517	-0.53338814	0.13650703	-1.2932615	-0.105213165	-0.23125935	0.33876896	0.40872383	0.08916569	0.3312559	-0.4127512	0.823122	1.362833	0.7774143	1.0452461	0.002568245	-0.058060646	0.112820625	1.6040621	-0.38943768	0.3733654	-0.5765991	-0.9565573	0.34488678
ANKIB1	-1.3689855	-0.0316980666666667	-1.08805353333333	-0.549037613333333	0.735583296666667	0.123912493333333	-0.187649093333333	-0.821312586666667	-0.627630536666667	0.00744311333333333	-1.8349479	0.358825056666667	-0.0684261433333333	0.40302468	0.771499953333333	-1.02366286666667	0.491873733333333	-0.4486138	0.675481156666667	-0.360820133333333	0.750978466666667	0.860341066666667	-0.170608522	-0.209935346666667	0.35042159	0.137582138	0.183434486666667	0.0258477533333333	-0.61654663	-0.0373373046666667	0.486210186666667	-0.67401901	0.853261643333333	0.72216702	0.943135266666667	0.0175240833333333	-0.703411093333333	-0.052383422	0.0479056033333333	0.0713624933333333	-0.195193603333333	0.236198103333333	0.106081644	1.85376293333333	0.210407251	-0.136785508333333	-0.292082156666667	-0.062110902	-0.88201905
ANKK1	2.2135763	1.6504793	3.2697172	0.16564465	-0.7123747	0.11679268	-0.30176258	0.5159111	-0.06505489	-0.62240696	1.2166595	-0.69567776	-0.46285534	-0.46170902	-0.43032742	2.673318	0.38706303	0.021380424	-0.11589527	-0.46145058	0.3250618	-0.39066315	0.30442238	0.4735098	0.13749027	0.2814722	-0.6054964	-0.68472195	-0.45479488	-0.30364704	0.77910995	0.45716858	0.200037	0.396451	0.93897533	1.1888514	0.0686636	-0.88023376	-0.0941782	-0.39239883	0.37551785	-0.38872623	-0.43144608	-0.6123972	-0.24357033	-0.06313801	0.49773788	0.15098858	0.11967754
ANKLE1	1.5802002	0.5064802	2.559287	-0.179183	-0.94795084	-1.0800743	0.23076391	0.8717303	0.5613718	-0.021897793	1.3246765	-0.22912025	-1.9041057	-0.18047523	-0.32201815	1.4702239	-0.23748207	-0.6366515	-1.2413983	0.1516633	-0.49386454	-1.4710717	-0.06710482	0.3605442	-0.97805595	-0.94643974	0.24863482	0.6687441	-0.70071745	0.06590319	0.025352478	0.49434423	-0.1577096	-0.09509277	0.6243901	-0.33031273	0.16692829	-0.28476906	0.25911617	-0.7161808	-0.8938427	-1.1289177	-0.38075256	-0.60987806	-0.12553501	-0.57790184	0.046417236	0.10356617	0.4621625
ANKLE2	-2.7574053	-2.7156544	-2.2901115	0.28662872	0.1278038	0.5101347	0.3074274	0.21377659	0.8228693	0.039011	0.12324238	0.9254713	0.52552414	0.27524853	0.58218765	-0.5202093	-0.42296886	0.9701681	-0.32956314	0.73877144	-0.104901314	-0.13591385	-0.13629341	-0.7579937	-0.5896416	0.035102844	0.66757774	-0.15690613	0.59328747	-0.052669525	0.043319702	0.5520258	0.3552885	0.45919418	0.32357502	-0.13702774	0.6489334	0.34179592	0.32541275	1.9358177	-0.027124405	1.3590851	0.8809719	0.3968525	0.70607376	0.56427956	-0.08858585	0.037804604	0.083758354
ANKMY1	0.42423487	-0.24257207	0.30428029	-0.08256841	-0.7370453	0.08355427	0.622491585	-0.3928678	-0.11090255	-0.0110547525	-0.114134074	-0.559824	-0.1238863485	-0.7309618	-0.49288225	0.623484625	0.57261157	-0.57387758	0.272596125	-0.091873646	0.117168425	-0.277058126	0.018745184	0.1837506315	-0.112387415	-0.50969267	0.08630133	0.08363652	-0.552840715	-1.21649075	0.3738784875	0.30310941	0.147595645	-0.332363375	0.46593855	0.0329635155	-0.50414229	-0.20099306	0.65288757	-0.429967635	-0.3048954	-0.419297465	0.005437851	0.1111562265	-0.920821415	-0.092582224	-0.12850809	-0.294238805	0.243556735
ANKMY2	-0.14939451	-0.34491587	0.29669905	-0.103429794	0.3850708	0.77694225	0.5936279	-0.2943535	-0.07140255	-0.14700985	-0.10220337	0.13373947	0.038643837	0.055436134	0.57262707	0.22598553	-0.2959261	-0.1916542	0.17653656	0.2166977	-0.006906509	-0.23531342	-0.2597561	0.17204952	0.38002014	0.1593399	0.33906364	-0.23239708	-0.7233343	-0.74670124	-0.18757343	-0.29631805	-0.028681755	0.20096493	0.4642315	-8.216008	0.2190876	0.76861	0.39924526	0.77386665	-0.223629	0.33622742	0.082585335	0.62018967	0.24870777	-0.15250397	0.000993729	0.10950279	-0.71673775
ANKRA2	-0.7175091	-0.172201153333333	-0.4931496	-0.210383097	0.17742188	0.352299054666667	-0.19415156	-0.138276736666667	-0.163365045333333	0.431558296666667	-0.100649833333333	0.577989896666667	0.448457075	0.0752696983333333	-0.0395936933333333	-0.398131849	-0.178191506666667	0.033588092	-0.100293793333333	-0.0914103186666667	0.073549906	0.31509431	0.339002926666667	-0.410547423333333	0.054003716	0.2577184	-0.278857073333333	0.365566886666667	-0.33622233	-0.0489775353333333	0.48027834	0.371298156666667	0.16268158	0.41559887	0.0967028913333333	0.0468111033333333	0.457851403333333	0.465809513333333	0.308590888	0.26453622	0.01922067	0.15852738	0.336636862666667	0.459558492	1.03944269	-0.507139853333333	-0.390423143333333	-0.377339366666667	0.126999855
ANKRD1	1.7437186	0.7531829	2.5788498	-0.053568363	-0.55427456	-0.4107375	-0.9561229	1.9704151	0.024785042	-0.13397741	1.162991	-0.12513351	0.02499199	0.05165291	-1.178194	1.4439583	0.016828537	-0.093709946	-0.134027	0.4510293	-1.4977822	0.69689083	0.14020061	0.29182625	-0.08612251	-0.49765968	2.3937054	-0.039478302	1.4866786	0.35562992	-0.7824025	0.006309509	-0.48807526	-0.28519773	0.17131948	-0.043055058	-0.35274553	0.19884872	0.42479897	-0.005661011	-0.37834883	-0.47382593	-0.43454313	-0.4316535	-0.9245796	0.15357399	0.2608738	-0.09353113	-0.5491104
ANKRD10	-2.20128615	-1.73644875	-1.934895	0.67924642	1.20426273	0.51791764	-0.321070195	0.10931587	0.6641898	0.38852931	0.030044555	0.780011175	0.20904732	0.42235279	1.139124385	-0.43862247	-0.8815451	0.7913208	-0.740328325	-0.05664873	0.4907794	0.38401413	0.52102757	-0.870265025	0.197847358	0.788859365	-0.7147765	0.02020979	0.042999743	-0.436276915	0.293052195	1.0862012	0.540962225	0.72487213	0.80325415	1.52448985	-0.611426842	0.35427475	-0.37042332	0.65264607	0.100228305	0.88139202	0.8782444	0.21127176	0.48213102	-0.326917175	0.05003881	-0.2164354335	0.234429838
ANKRD11	0.052612525	0.407329175	-0.5735618	0.42192651	0.47702599	0.16728950225	-0.3856821025	-0.3763878325	0.06430077	0.04140925275	-0.6858053225	-0.6446218425	-0.1153926855	0.21933031	0.284198535	-0.6830902075	0.7260272625	0.0481050015	0.3284401955	-0.181346655	0.27725934375	0.43924570725	0.8122665875	0.2689309075	0.17035699125	0.5443890025	-0.12363267125	-0.1655831315	-0.11163854625	0.08934617	0.3210673325	0.39160823	-0.003974429	0.4658119675	0.351072545	0.519925119	0.167565345	-0.0270485905	-0.175703049	-0.00661373625000003	0.025938516	0.39089846675	-0.02893043125	-0.0428161625	0.2056171825	-0.045799735	0.0830984285	0.32172656	-0.06756878
ANKRD12	0.0832259625	0.07745264575	-0.4628615375	-0.2327167975	0.31669449575	-0.38262271	-0.12769794825	-0.32083844375	-0.38887119	-0.0256145025	-0.737354405	0.16298366	-0.2206499575	0.2651283725	-0.0216143125	-0.588134275	-0.13981437625	0.1844565925	-0.03568959125	-0.13007950875	0.41741872	0.806302775	0.839735025	0.41697240075	-0.06307626175	-0.25068593	-1.4818113	-0.2210485935	-0.1250116825	0.0839772225	0.292755609	-0.215790272	0.2195777885	0.63259242375	0.367251151	-0.09950733	-0.247078895	0.4322771925	-0.304424532	0.132296085	0.0864140975	0.1176993825	-0.1778709875	0.8134546325	0.34491467	-0.41545819325	0.0969784275	0.1232657465	-0.2917976375
ANKRD13A	-1.07464979	-0.2908022405	-0.61554693	-0.0370667	0.2089026025	0.03809714	-0.05787134	0.17957711	-0.02900958	-0.36931683	-0.54802227	0.39930415	-0.30252576	0.200605155	-0.04069115	-0.37105966	-0.4894204	0.216367245	0.152872325	-0.024035453	0.49246383	0.425229075	-0.048806905	-0.42840458	-0.17260026	-0.22844791	-0.084449053	0.158823015	-0.22736573	-0.478807215	0.680681235	0.06163144	0.1716861735	0.804824575	-0.583772425	0.3659269675	0.285616169	0.09902691	-0.090785502	0.66195987	-0.00074816	0.074692485	-0.214892625	0.081734655	0.263786555	0.422505155	-0.30703235	-0.051774985	-0.224478005
ANKRD13B	0.9151988	-0.1030817	0.52158976	-1.128953	-0.69444656	-1.3626146	0.03797245	-1.3663301	0.59094524	-0.4625187	-0.66489506	0.17166328	-1.0138454	-0.5517664	-0.7726898	-0.027038574	0.28470612	0.30279255	-0.15583134	-1.5636897	-0.20902634	-0.35670042	0.038618088	-0.1324315	-0.26090336	-0.12478542	-0.73989964	0.14924622	-1.6703434	0.04470539	0.17095184	0.4188881	-0.5192542	0.001284599	-0.5325985	0.27041626	-1.1913481	-1.403377	-0.85565233	-1.0198216	-0.70673656	0.104696274	-0.8267093	0.5031233	0.4815426	-1.5484056	-1.1967597	-0.17732239	-1.1000843
ANKRD13C	-1.2462173	-1.623034	-1.9924335	-0.042369843	0.3920536	0.3700838	0.53100395	0.035728455	0.06192684	0.8384552	-0.44089603	0.64834595	0.60533714	0.5561981	0.39051247	-1.1384201	0.4092512	1.0273142	0.14853382	-0.19368935	0.26124382	0.29692554	0.5780449	0.13341522	-0.008660317	0.35006332	-0.028882027	0.1793518	0.3856306	0.120604515	0.7755594	0.5951929	0.21231651	0.47479534	0.22792435	-0.019824982	0.67538166	0.0895319	-0.12669754	0.21656227	0.2626772	0.7356825	0.28904343	-0.032226562	0.5029106	0.03172207	0.15469646	0.038168907	0.36171627
ANKRD13D	-0.03898573	-0.76473544	0.116860151	-0.07480764	-1.1084721	-0.53586794	-0.38401652	-0.164230835	-0.066287042	-0.41434003	-0.0631513585	-0.50827503	-0.354904655	-0.63174725	-0.73004915	0.224207162	0.456742775	-0.61044502	0.01079178	0.2055645	-0.085273264	-0.65208055	0.245450019	0.40142465	0.25743294	-0.21278477	0.388821125	-0.260986092	0.41795493	-0.503406525	-0.31998491	0.0458421705	-0.356010915	-0.47317887	-0.47844124	0.233942985	-0.6668954	-1.4052596	-0.097281931	-0.21430302	-0.03843689	-0.74081085	0.011582853	-0.9364333	-0.73921251	0.020174025	-0.01574135	-0.229317195	0.278892515
ANKRD16	0.15601683	-0.055863857	-0.83435106	-0.26748276	-1.4488096	-1.4131136	-0.47493172	-0.65122604	0.37832355	-0.7362728	-0.5349636	-0.79003906	-0.49214077	-1.0998611	-1.0305386	-0.5942278	-0.082057	0.1002388	-0.39855766	-0.18020344	0.321517	-0.766572	0.019613266	0.06468105	0.02783966	0.40772343	0	0.18449974	-0.08578491	0.7430935	-0.39619064	-0.20762157	-0.7022085	-0.46770668	-0.457448	0.20357609	-0.58776855	-1.6382332	-0.71041965	-0.04315567	-0.72176933	0.17933941	-1.1847391	-1.1523504	-0.9252424	0.20171833	-0.31727982	-0.48450184	-0.1820736
ANKRD17	-0.0511121666666667	-0.291678433333333	-0.719699533333333	-0.160267513333333	0.518802653333333	-0.09910393	-0.207506814333333	-0.741941916666667	-0.0547273936666667	-0.29592991	-1.9138042	0.153199673333333	-0.336002667	0.176605064333333	0.206276894666667	-1.11787209	-0.064827126	-0.696588693333333	0.0209294933333333	-0.0275050833333333	0.200614933333333	0.363503296666667	0.115525403333333	-0.252659331666667	0.0175476033333333	-0.00835323	-0.12952836	-0.5638283	0.427181386666667	-0.382695833333333	-0.47475656	0.0869537983333333	-0.046289604	0.17191283	0.0576229133333333	-0.126202103333333	0.044656278	-0.375469056666667	-0.40341886	-0.439870043333333	-0.437908023333333	0.67317723	-0.216395376666667	0.0485509233333333	0.22936232	-0.343791325333333	-0.11743609	0.192683533333333	-0.37872569
ANKRD18B	1.71103	0.5846791	0.8070483	-0.88971615	-1.0907407	-1.4147406	-2.2732754	-0.47868013	-1.415092	-1.8995957	-0.14692974	0.6567693	-2.0266857	0.44642782	-2.1316848	0.31542635	0.49043417	-1.5891762	-0.5280843	-1.8541346	0.8783369	-1.2185855	0.006827354	2.1978297	-1.742302	-0.089781284	0.3447013	0.86637163	-0.51304865	-0.22373676	1.43153	-0.66273403	-0.58147717	1.6494541	-0.62109756	1.8578124	-1.0605454	-1.3700471	-1.2061005	-1.9346948	0.68443537	0.0902648	-2.0541902	-1.7706876	-1.2139854	-1.4303541	0.9512081	1.4893594	-0.85320234
ANKRD19	0.95974064	-0.23611927	0.19139194	-0.17368412	-1.0273571	-0.43972158	-0.6494775	-0.044406414	0.080878735	-0.59352875	-0.6186242	-0.19253302	-1.2791219	0.06450558	-1.4801817	0.3502612	0.24940968	-1.2918644	-0.6684661	-1.238296	-0.9210501	-0.42915726	0.46832943	1.2489505	-0.7972617	-0.55563164	0.27215576	0.03593397	-0.6585698	1.0608687	0.5114503	0	-0.78688097	0.6986079	-0.4833045	0.17440271	-1.1397057	-0.8769598	-0.70906353	-1.229722	0.69305515	2.4930668	-0.89644194	-0.91633177	-0.5670614	-1.0775232	0.5847554	1.6258683	-1.1214442
ANKRD2	1.2595141	0.90593838	1.54357313	0.58848858	-0.504572405	-0.326608915	-0.31398058	-0.081327202	1.49838735	-0.34117866	0.57257865	-0.443797355	-0.2523048	-0.069506645	-0.59433699	1.088207	0.231574535	0.04849005	-0.07114792	-0.10235716	-0.251422885	0.094841955	0.140106198	0.411179065	-0.293382408	-0.226429715	0.074806215	0.6433208	-0.050421953	-0.704949135	-0.06701446	0.31364727	0.034418575	-0.2848081625	0.77004574	0.334671735	-0.27938174	-0.477451555	-0.1337142015	0.18393495	0.145129685	-0.051931625	-0.326170205	-0.4043944	-0.73007465	0.390980475	0.481743575	0.114934445	0.316634175
ANKRD20A2	1.88542228833333	0.23583588	0.671286983333333	-0.68991073	-0.228455305166667	-0.3169864	-0.394966121166667	-0.580420496666667	1.26887521166667	-0.0593754481666667	-0.0461872383333333	0.97442635	0.199562947666667	-0.314534745	-0.259221075	1.5182721	0.821995898	0.686700823333333	-0.345298294166667	-1.51494964666667	0.169561704166667	0.6238840405	2.01560871666667	0.50667794	0.409005013333333	2.44159825333333	0.539875821666667	1.1181911525	0.576654346666667	1.87201611666667	-0.529490391	0.9839147	-0.559262443833333	-0.347913265	0.157100121666667	1.61467710283333	-0.331050312166667	-0.219406288333333	-0.825557151666667	0.799819135	-0.594618561666667	1.30504965166667	-0.306247078333333	-0.266665138833333	0.694493289333333	-0.717523898333333	0.140635889166667	0.385192073333333	0.696206559333333
ANKRD22	-1.199419	0.13143158	0.19722033	0.09229183	2.2149644	0.19389677	0.92014647	0.5891042	-0.36955404	0.28625154	-0.44119263	1.1286492	-0.21578121	-0.41913128	2.336162	0.319623	-0.060126305	-0.6865158	0.98673105	-0.4413581	1.844933	1.3810143	2.6064143	-1.8629937	2.194282	1.0833793	1.5101118	2.1659727	0.107624054	-1.4124622	-4.355758	1.158215	3.6048179	-3.3945117	-1.7270193	1.9819036	0.53616667	1.5869212	-0.92500734	2.3865533	0.39015532	-0.12626219	1.8468175	2.6076016	2.3034368	3.2983756	0.7625823	-0.6332431	0.76797247
ANKRD23	1.4782734	0.6780462	0.81326675	-0.5416212	-0.41496754	-0.6700363	-0.94944763	-0.15763474	-0.23178482	-0.230896	0.34977055	0.567256	-0.7377825	-0.059155464	-0.8042345	0.20803261	-0.11425972	-0.062802315	-0.5606499	-0.7558718	-0.56478405	-0.46035194	0.06985378	0.28686857	-0.5520296	-0.5301447	-0.081143856	0.07878876	-0.111735344	-0.19909	0.6099539	0.65859413	-0.19202709	0.29733944	-0.77096367	0.23998356	-0.6054096	-0.7659941	-0.08560562	-0.22612572	-0.33909988	-0.26891994	-0.4206705	-0.72954273	-0.4337635	-0.27181625	-0.18590069	0.11288929	-0.7958832
ANKRD24	1.75229455	1.8535473	1.60886285	0.375654945	-0.524134395	-0.597414015	-0.92114855	0.24504733	-0.72537972	-0.123828888	0.83885885	-0.78718615	-0.38954353	0.3333759325	-0.9418342	1.2764399	0.42407776	-0.45867109	0.0482640275	0.0184094905	-0.259948255	0.1256063	0.221529	1.6179793	-0.3014493	-0.77657985	0.21351243	0.31565427	-0.1708827	-1.29297064	-0.228214505	-0.338728905	-0.422616965	0.35298753	0.25618267	0.196802128	-0.3975904	-0.505283355	-0.034353255	-1.0154345	-0.15606165	-0.71071887	-0.4490304	-0.30934739	-0.78799845	-0.194854495	0.274526117	0.601553925	-1.0371063
ANKRD26	0.234938	-0.182545513333333	-1.15664082666667	-0.267841496666667	0.0970082266666667	-0.221747233333333	-0.24726295	-0.893731766666667	-0.731923746666667	-0.809457153333333	-1.73179083333333	-0.108181636666667	-0.50458956	0.0118247666666667	-0.321755726666667	-1.11602816666667	0.47258153	-0.0381840216666667	-0.44096659	-0.988572753333333	0.73006646	0.687915476666667	0.434242725	0.478892486666667	-0.287141175333333	0.267539978666667	-1.13815118	0.447585266666667	-0.759308813333333	0.31087796	-0.240047936666667	0.771297616666667	0.0165807393333333	0.85242272	0.29677296	0.375608276666667	-0.590703016666667	0.52350935	-0.260738056666667	-0.447226040333333	-0.133117513333333	0.65988222	-0.412307583333333	-0.196040313333333	0.3112367	-0.461795025333333	-0.127545036666667	-0.0383017866666667	0.0636967
ANKRD27	0.663002	-0.021131516	-0.134583	-0.27776623	-0.43568897	0.25843716	-0.28162956	0.24868011	-0.020467758	0.20353031	0.43943405	-0.08672142	-0.30985737	0.27363777	-0.3543377	0.5853386	0.2662506	0.12810802	-0.40818882	0.1932478	-0.43664455	0.17701721	-0.058447838	0.5772219	-0.17372036	-1.0046473	-0.34422207	-0.21708584	0.13650322	-0.1523447	0.046819687	0.35516167	-0.090480804	0.120539665	0.15831089	0.119132996	-0.119317055	0.39756203	0.36639595	-0.15326309	-0.17265224	-0.042006493	0.097821236	0.83730984	-0.27571964	-0.25397587	-0.24420643	-0.062399864	-0.43992233
ANKRD28	-0.17685915	-0.41529014	-0.3612952	-0.1524658175	-0.17683196	-0.13593936	-0.06948805	-0.378884075	-0.42815637	-0.144751545	-0.257808925	0.000470885000000004	-0.8472576	-0.0592031475	-0.490764625	-0.000742199999999915	-0.618616575	0.003566265	-0.1806526135	-0.57976697	-0.1325216315	0.139225475	0.63152598	0.22893429	-0.056403875	-0.84165646	-0.69090414	-0.30471683	-1.30391125	0.00498151499999999	0.33130861	-0.90741565	-0.23665357	0.44970513	-0.14203905	-0.27734018	0.286223645	-0.023666622	-0.0242517	-0.71092155	-0.111200095	-0.392993935	-0.169835805	-0.48747445	0.124192485	-0.78409671	-0.088118315	0.087358712	-0.91133403
ANKRD29	0.66657114	0.13037682	1.103734	-0.27361298	-0.7111101	-0.4217987	-0.25115776	-0.08205414	-0.45048046	-0.6194105	0.28517818	-0.41796875	-0.8732271	-0.25113964	-1.4589128	0.5317364	-0.6897106	-0.6464987	-0.57591057	-0.39480686	-1.2181425	-0.2586298	-0.26814175	0.7581377	-0.43722153	-0.9516945	0.57820845	0.8146448	-1.6635671	-1.5741367	-0.31382465	-0.48237705	-0.7483511	-0.16987705	0.18259907	-0.5955515	-0.82448673	0.026813507	0.48472118	0.25224876	0.102482796	-0.7748823	-0.9484129	-0.5640316	-0.97549343	-0.14595032	0.1895771	-0.098246574	-0.4884405
ANKRD30A	1.7839985	2.1846495	2.0025702	-0.60547066	-1.3478346	-0.8293619	0.7498703	-0.41756344	-0.6756401	-1.1637278	0.63185644	-0.28496742	-0.50425816	-0.35455704	-0.36093903	1.5896797	-0.9196062	-0.076340675	-0.70005035	-0.9402008	0.4729395	0.18896961	-0.5934439	0.6706495	-0.590703	-1.0883856	4.678249	2.3980684	4.5619845	0.43494797	0.81223106	-0.7132206	-0.51403236	-1.007143	-0.3592453	-0.4385538	-0.78144646	-0.9587593	-1.0102253	-0.548439	-0.39164734	-0.8893337	-0.87697506	-1.0625668	-1.0061512	-0.6499224	0.38629532	-0.005701065	0.6521511
ANKRD30B	2.8620934	1.4876223	3.050898	0.7368469	-0.003049851	-0.9788065	-0.033618927	1.3634243	0.07510662	-1.9680576	0.98359776	-1.4615641	-1.2287455	0.4911499	-1.1110315	2.5576744	0.14988518	-0.7973194	-1.8126764	-1.1988735	-0.29041004	-0.2065587	2.4648452	-0.01041317	-1.4602442	-0.37259865	4.1094127	1.39466	2.1485858	0.12979364	0.045134544	-1.4239779	-1.5263739	1.5736895	0.011612892	-1.1597729	-0.6925907	0.3637519	0.07029104	-0.65031147	1.9984856	1.6009197	-1.609889	-0.91070175	-0.17519474	1.3170004	2.173864	2.886963	-0.11125326
ANKRD31	1.9304671	-0.3255744	1.6648707	-0.042266846	-0.66129875	-0.96121407	-0.89267397	0.60811806	-0.7970376	-0.097685814	1.339766	-0.9423795	-0.32426834	0.30343628	-0.8878398	1.5958157	0.0704937	0.23693132	0.31922865	0.27242994	-1.2902522	0.39746475	0.058523178	0.24116135	0.13899231	-1.0795951	2.0059366	-0.5440173	1.1325369	-0.037576675	-0.6356158	-0.018557549	-0.48546267	-0.24437857	0.24320078	-0.15136528	0.03812599	0.67695284	0.46938753	-0.6837115	0.15222454	-0.09739971	-0.24288034	0.04421997	-0.12485123	-0.13220978	-0.40848017	-0.075535774	-2.1127486
ANKRD32	0.06599522	0.21323942	-0.147431845	0.126357555	0.562511915	-0.131410365	0.66742372	-0.09614277	0.511812685	0.3674531	-0.0778450975	0.59378862	0.115057945	0.17334986	0.37018966	0.353319645	0.55430508	0.7695384	0.2183828375	0.053770545	0.277658468	0.24007702	0.64056109	0.627243515	0.44913102	0.275732515	-0.12867594	0.718703275	-0.36426449	0.153598786	-0.44734787	0.23310757	-0.0419855125	-0.066033835	0.76073265	0.2617998	0.34972	1.09747648	0.04408121	-0.268630505	-0.070552825	0.31074762	0.26239109	0.81576968	-0.26558733	0.7430291	0.35244465	0.38860654	0.046406745
ANKRD33	1.1634588	1.2632732	1.6220527	-0.06981754	-0.67178345	-0.12316418	-0.2698164	0.034770012	0.23860645	-0.5279169	1.251215	-0.31818867	-0.44762325	0.23485279	-0.74701595	1.2982826	-0.006616592	-0.33818245	-0.1432209	-0.27481556	-0.27250004	-0.37694073	-0.094774246	0.7576647	0	-0.8199301	0.24926233	0.01602602	-0.25966692	0.111376286	-0.22177315	-0.09773731	-0.18701553	-0.32276058	-0.37941265	0.22223377	-0.35523224	-0.3168049	-0.15215206	-0.53458405	0.01766491	-0.3753767	-0.36986446	-0.27578068	-0.7675133	0.1044054	0.24770355	0.25090694	0.5274477
ANKRD33B	1.4248748	1.7225392	1.27427744	-0.12462187	-0.353705895	-0.536771297	-0.396374475	0.58781933	-0.08781171	-1.015536075	0.32583545	-0.245746135	-0.34020281	0.17123103	-0.71874736	0.9310486075	0.36766241	-0.00377988999999999	-0.212460281	0.0715110285	0.075430625	-0.273201945	0.49356888	1.57014991	-0.1954884525	-0.692635285	-0.64970802	0.177386048	-0.822575315	-0.89265417	-0.47769284	-0.29832172	-0.842719562	-0.161551	-0.053777455	-0.4896028015	-0.50970961	-0.48733877	-0.384484295	-0.72967935	0.161040785	-1.05194523	-0.81728435	-1.08123115	-0.268285275	0.212780003	0.845475425	1.237784135	-0.60148
ANKRD34A	0.4572034	-1.9773211	0.7318778	0.38555765	-0.65385246	-1.2560997	0.039209366	-0.6869955	1.2306008	-0.5683303	-0.03564596	-0.26389217	-1.2256489	0.64047956	-0.5519943	-0.17519426	-0.2569251	-1.0792384	-0.8939662	-0.098425865	-0.6215415	-0.94750977	0.4276724	1.9680128	-0.45757198	0.23016596	-0.72219324	0.12266302	0.7076535	1.9214945	0.34333277	-0.6945195	-0.89963055	1.4981165	-0.5114665	0.06812954	-0.2610216	-0.94521093	-0.7032294	-0.50184345	0.46541357	-0.03264475	-0.78752613	-1.1464782	1.5943441	-0.6946025	0.62470484	1.8936133	0.15518713
ANKRD34B	1.6569991	2.5201578	1.9414487	0.3009076	0.021119118	0.06320858	-0.28586864	0.34388685	-0.29752254	-0.21662617	0.5689769	-0.9156909	-0.08347607	-0.10004425	-1.0283227	1.099443	-0.3448844	-0.23529005	-0.0940156	-0.10694885	-0.68002605	0.12146568	-0.37517977	0.38867426	0.14359093	-0.78310776	2.4474444	0.23982716	4.5168185	0.75669765	-0.45236874	0.20786953	0	-0.405334	-0.5239506	-0.1047101	-0.47124863	-0.36949587	0.034579277	-0.6266937	-0.22446966	-0.475986	-0.70608425	-0.7039604	-0.6128211	0.23714972	0.45456934	0.75862265	0.500134
ANKRD35	-2.8941064	-1.1372385	-1.5096745	0.6312771	-1.0297346	1.5366697	1.7905407	-0.27141285	-4.4820347	-0.31570148	-0.24736023	-2.45224	-0.31350136	1.1544075	-0.1508112	0.02067089	1.0002108	-0.12552166	1.8120279	0.91263676	-0.8708954	-0.36398125	0.3324499	0.9419718	1.2523861	-2.00039	0.79685116	0.12816143	-0.23550415	0.004652023	0.6880541	-2.6657028	-1.1399126	-0.5838089	1.7365313	0.48460007	-1.9635754	1.4467239	1.5217667	-2.1621656	1.4431257	-2.9595203	0.18269062	1.5840359	-1.3087654	0.43346786	0.17674065	0.33449078	-2.5717525
ANKRD36	2.689016575	1.996151925	1.8591332425	-0.13749885	0.7505462025	-0.21003628	-0.33440709425	-0.6032443	0.0933499325	-0.6199147775	-1.277705915	0.284356825	-0.35665631375	0.42002057925	0.0037441275	-0.6106470925	2.0137055	0.263998985	-0.1199216825	-0.888332485	0.4318692625	0.5548517725	0.9478927	0.209156513	-0.5438283825	0.13750935	-1.07615259	-0.199478625	-0.093285085	0.2550141735	0.466601365	1.245497225	0.0313365475	0.6319487125	0.8544080475	1.534247175	0.81139992	0.171437983	-0.38991046	-1.111121775	0.2819950575	0.42553019	-0.2096591025	-0.23554945	0.3331916325	-0.92106902	0.7724735825	0.77797485	-0.18336653675
ANKRD36B	2.47739745	2.42686127	2.3962793	-0.1558251385	0.787653445	-0.437379345	-0.4076643	-0.126535415	-0.69100238	-0.268755435	-0.86961508	-0.27289057	-0.12061071	-0.241471773	-0.69649839	0.334157945	2.73753215	0.02692127	0.023627285	-0.62175322	0.7716322	0.36619425	1.41233445	0.41682529	-0.1139407175	0.6735587	-0.58448075	-0.216253755	-0.1089801715	-0.092430115	-0.01310539	1.071096415	-0.6651988	0.0806932465	1.86678695	1.4440875	1.29713395	-0.198932655	-0.4404592535	-1.077274325	0.1719355575	0.729236615	0.452928545	-0.739434235	1.04533195	-0.09472609	1.30666635	0.87991095	0.23002672
ANKRD36BL1	-2.923102	-3.2138042	-1.9434397	0.3454895	0.387949	1.5785341	1.5859985	0.4602661	0.63141346	0.6124716	-0.27202177	0.72029495	1.0188227	0.92688465	1.6011009	0.009046555	1.0898962	1.5120487	0.7270899	1.5447683	0.42780685	0.45842648	0.83980465	-1.1196575	0.61882114	1.5449686	0.4713745	0.3921032	-0.50366354	0.18762636	0.9593191	0.204113	1.5220852	-0.2489233	0.15924644	1.02633	2.1031952	-0.44915962	0.30230713	0.7507906	0.8158932	1.0960417	-0.12051296	1.2458572	-0.42873192	1.1367636	0.7332325	-0.093091965	0.6980982
ANKRD37	-1.4101439	-1.1580038	-1.5173903	-0.84537315	-0.91026497	0.6604719	-0.86573505	-0.30348873	-1.3885536	0.5247364	-0.7010422	-0.30153942	0.24106693	0.56340885	0.6236706	-1.3867188	-0.58340645	-0.40725422	0.30730534	1.3032217	0.9915972	-0.5435915	0.109041214	0.94995403	0.72105217	0.32229805	1.0924263	-0.65652084	0.29702377	-0.115032196	0.4243965	-0.20460224	-0.40685272	-0.10204792	-0.96091175	0.313241	-0.13607025	0.64686966	0.07793808	-0.45847607	-0.39268208	-0.8064194	0.5532713	-0.30775738	0.47487736	0.22778893	-0.46841526	0.25217724	-1.1343374
ANKRD39	-1.088644	-0.8449979	-1.3650541	-0.46717834	-1.0115204	-1.304534	-0.15089989	-0.9312706	0.40559864	-0.4540863	-0.66814613	0.1111536	-0.17950058	-0.089380264	-0.36620045	-1.1184454	0.14658356	-0.55203056	0.2973652	-0.2538786	0.32070827	-0.5320015	0.21264362	1.0944433	-0.11951256	0.23317242	-0.13709259	-0.4043417	-0.30500984	0.23170471	0.26570606	-0.3680811	-0.36240864	-0.052957535	-0.9414835	0.12870502	0.087231636	-0.74888134	-0.35664272	-0.19194412	0.16762066	-0.75030136	-0.39463997	-0.4194622	-0.8026295	0.4264946	0.20587921	0.1170969	-0.2923298
ANKRD40	0.47329807	-0.4617076	0.92946434	0.16802263	-0.21780825	-0.8454752	-0.8354926	0.08827305	-0.4695649	-0.38402796	0.351799	-0.24534988	-0.6913538	0.62013006	-0.6468463	0.5757437	-0.2039156	-0.13301563	0.10157204	0.30995226	0.23009253	-0.10835934	-0.2705922	0.3011794	0.21622753	0.8740487	-0.56635666	-0.15918064	-0.18728209	-0.4159932	1.0742984	0.18379259	0.3987403	0.6117921	-0.18955135	2.0611768	-0.14916515	-0.47503996	0.124574184	0.5971694	0.45679855	-0.13025427	0.32693148	-0.03319311	-0.23325443	-0.07111406	-0.10383177	0.3186326	-0.008294582
ANKRD42	-0.749567515	-0.82612705	-0.60154615	0.564412595	0.48477507	1.8405387	1.21281365	-0.036535978	-0.9232359	-0.36979556	-0.123668671	0.230017424	0.517710925	0.35032081	0.633351565	-0.032120945	-1.27143025	-0.59343433	0.147919655	1.00654935	-0.174824	0.52199315	-0.0253858565	0.481601715	-0.215417863	-0.1515522	0.065945625	-0.1667981125	-0.86367058	-0.868538365	-0.7816775	0.115663765	0.41376711	0.278733735	1.354779	-0.88971925	0.243586781	2.5664098	-0.091243505	0.410197985	0.588743225	-0.43265796	0.355654235	0.283442258	-0.80030035	-0.18105626	0.213277335	0.15631008	0.10332536
ANKRD43	-1.05355695	0.0424893	-0.2682806	0.28601122	-0.2285385115	0.26927996	-0.461642275	-0.258846785	-0.94581698	-0.9731889	-0.1030011	0.379666805	-1.383343915	1.16193485	-0.55435133	-0.7473452	0.569590112	-1.11903236	-0.7360158	-1.941454175	-0.33925295	-0.383220195	0.664505	1.58104132	-0.380033985	-1.07332995	-0.59943195	0.622062467	-1.55661987	-0.831189395	0.98973895	-0.771409985	-0.54300738	0.7656202	-2.234342815	0.155022621	-0.152079105	-0.08353901	-1.06851387	-2.2660546	0.7579174	-0.647507175	-0.86321304	-0.90744686	-0.10983465	-1.81953528	0.66464665	1.36351825	-2.47856065
ANKRD44	0.364103325	-0.79012488	0.716139061	0.76466872	0.248396399	-0.101915125	-0.69264863	0.451910965	0.6337962	-0.29878187	-0.00908945	0.48925565	-0.512798785	-0.046371698	-0.48885299	0.874726065	-0.03181386	-0.034842965	-0.153544426	-0.836444855	-0.26171659	0.03865719	0.1806271075	-0.070220947	0.06589674	0.258104325	1.730447769	0.5673026985	1.1031699	0.76131584	0.871691705	-0.216229445	0.53336692	0.7514553	0.024625305	0.80429315	-0.627809755	-0.507543325	-0.01329613	-0.255676745	0.322546955	0.087908505	-1.2222629	-0.269823775	0.115228655	0.05313897	0.06108427	0.393575895	-0.08205247
ANKRD45	0.9723549	0.31052446	1.4703116	0.45541668	-0.24119234	2.0995092	2.5948448	0.17399406	-0.12219572	-0.08099699	0.42745113	0.0761137	-0.13372946	0.30408144	1.2247782	0.8487201	-0.2210288	0.5472574	0.93235254	0.4035678	-1.1751652	0.32846022	-0.36222458	0.50430965	0.5633869	-0.28661966	1.0728774	1.0013485	-1.5727892	-0.86837006	-0.36871958	-0.6209693	-0.6330781	-0.21948624	1.4039502	-0.26812887	0.048592567	2.4261494	0.78285885	0.41353655	1.0479326	0.83702326	-0.24083567	1.4089012	-1.2440152	-0.19261646	0.19896221	0.39466143	-0.5185771
ANKRD46	0.13163757	-0.49374962	0.3210435	-0.39965248	-0.18059921	0.3616495	-0.008690834	-0.28124046	-0.74414444	-0.5943365	-0.2511921	-0.1928873	-0.93889236	0.3682642	-0.3652153	-0.022651672	-0.5488806	-0.64718914	-0.5936556	-0.73057747	0.038205147	0.45234108	-0.2988701	0.1798439	-0.7928896	-1.4845695	-1.519001	0.26104736	-0.23610973	-0.46735954	0.079247475	-0.3839302	0.005758286	0.58196735	-0.46152878	-0.7359581	-0.87219906	0.25618458	-0.14071369	-1.0633574	-0.29865646	-0.6294794	-0.61862373	0.49178696	0.2090931	-1.2460966	-0.3205061	-0.008291245	-1.2553587
ANKRD49	-0.46075726	-0.72964907	-0.30184746	-0.03868103	0.34232712	0.4484644	0.056801796	0.16692448	0.029963493	0.1964159	-0.411335	-0.105093	-0.114525795	-0.22880459	0.009421349	-0.021832466	0.6372595	0.7510166	0.12812138	0.28510666	0.09032154	0.020751	0.41315365	-0.43876076	0.13564491	-0.13183975	0.040999413	0.40786362	0.112841606	-0.10291195	0.42964172	0.32647514	0.29220295	0.2266283	-0.27017212	0.023387909	-0.2340393	0.08072853	0.19171906	0.5108166	0.097099304	-0.20630169	0.4491005	0.4685688	0.95986176	-0.014445305	-0.087862015	-0.4387436	-0.3954916
ANKRD5	0.826665625	0.3720254815	1.28706	-0.101829527	-0.611324325	-0.0713903915	1.36464575	0.019516708	0.32062721	-0.767759565	0.61285068	-0.10685253	-0.4024477	0.063316825	-0.264974115	1.25114895	0.92547177	0.181378122	0.707650175	-0.2499156	-0.68974042	-0.166224245	-0.48012494	0.375252245	0.83020758	0.04010296	3.00023215	-1.36895395	1.347607145	-0.77253605	-0.5661931	-0.370835545	-0.594411135	-0.477118965	2.2695613	-0.374758245	0.13054657	2.1645994	0.118158579	0.9393995	0.07567811	0.014077185	0.255323885	0.477216715	0.0627868185	1.7794049	0.273953675	0.38518333	-0.026438473
ANKRD50	0.70695925	0.6784978	0.09251404	0.2783904	1.4114332	-0.685832	0.9443903	0.21277618	1.1676683	-0.045244217	-1.6246991	-0.4712553	-0.090157986	0.08374214	0.22276402	-0.8573952	1.3552046	0.4608488	0.63588333	0.47092724	0.7660713	-0.043622494	0.5115843	-0.34329748	1.2953434	1.2812071	0.46997976	-0.41927814	2.469963	-0.025511742	-1.3358407	-0.466393	-0.5627341	-0.1242342	0.5692692	0.4974041	-0.04956007	-0.26656628	0.19419289	-0.37291527	-0.87465334	1.6456718	0.3855133	0.27587032	1.1161671	0.3681469	0.79962254	0.4651003	0.34204102
ANKRD52	1.8181515	1.6668935	2.692881	0.36900902	0.038771152	0.31390524	-1.3223143	0.5249028	0.049574852	-0.45451736	0.9071336	0.07262087	-0.032617092	0.12598991	-0.5953865	1.6872368	0.00830555	-0.21810722	0.16231775	-0.24491167	-0.74696064	0.44997406	-0.14530611	0.6487098	0.117842674	0.01425314	2.991077	-0.40771294	1.0937386	-0.19612408	-0.27164984	0.096793175	0.2326231	-0.079256535	0.3702407	0.27465296	0.013121605	-0.001888752	0.12581015	-0.14298964	0.5223751	0.14585304	-0.1672864	-0.11073351	-0.43854618	0.34544134	0.19660187	0.18656635	0.046806812
ANKRD53	2.35802035	1.81200385	2.73475125	0.504724265	-0.527601725	-0.08302402	-0.152137995	1.05941795	0.48714708	-0.088797333	1.71894625	-0.251201155	0.0938887605	0.2455599285	-0.297805545	2.2237961	0.405864	0.103818655	0.37622714	0.00104928	-0.171473265	0.19905591	0.074319839	0.70480252	0.137724399	-0.163385151	-0.18402052	1.4300895	-0.626018045	0.2800498	-0.570420265	-0.2471311	-0.354928015	-0.60060548	0.7530787	0.288711545	-0.534646985	-0.3639636035	-0.0222325325	-0.33099508	-0.00669527	-0.38130784	-0.82718515	-0.83884857	-0.77273368	0.0881459715	0.061897993	0.0578014825	0.276166675
ANKRD54	-0.668216455	-0.11382867	-0.68692375	-0.661770825	-0.92871	0.180907728	0.38964605	-0.292780875	0.72658108	0.0658121115	-0.37548829	-0.39036703	-0.0647468575	-0.3836226415	-0.058012485	-0.546197435	-0.241073605	0.4035554	0.122044085	-0.4877429	-0.20052433	-0.189914705	-0.2699418	-0.263721465	0.22417831	-0.19138336	-0.6146307	-0.380426885	-0.352418425	0.662844665	-0.3645134	-0.6287265	-0.37659073	-0.88892125	-0.52491474	-0.22365904	-0.199451925	-0.45632315	-0.0308456425	0.002560615	-0.527817735	-0.31625891	-0.60779427	-0.84117268	-0.42944528	0.15884399	-0.55369043	-0.0923538205	-0.20216608
ANKRD55	0.6193633	-0.90977144	0.25087166	-0.57367706	-0.7427025	-1.0140228	-0.45573997	-0.21494675	-0.8830004	-0.29572392	0.38929987	-0.88729763	-2.9647117	0.07743883	-0.75040483	0.649662	-0.42801762	-0.7722392	-0.6684251	-1.4169807	-1.8775692	-0.5349221	-0.84643126	0.43267775	0.24309063	1.1861162	4.76177	-1.3129196	0.44838762	1.1165695	-0.33696318	-0.267313	-0.31843042	0.42023754	-0.4878335	-0.15403032	-0.23501587	0.13031816	-0.3070016	-1.8554945	-0.35621452	-0.8013444	-0.8179436	-0.66125774	0.10905695	-0.13388109	-0.123054504	0.27870274	-1.9051094
ANKRD57	-0.32617283	-0.5774436	0.67017794	-0.36243534	0.6951742	0.2332468	0.30822277	-0.2540636	0.58073235	0.074427605	0.09286785	0.27928543	0.46884727	0.10692978	0.003497124	0.21206093	0.30692005	-0.4020462	0.045348167	-0.5340128	0.41002655	0.33898544	-0.42383194	-0.42502546	-0.5988159	0.49061775	0.6780901	0.8060236	0.3293295	0.63856506	-0.23905563	-0.046749115	-0.40291405	0.16921997	1.5283222	-0.059044838	-0.15094566	-0.020227432	-0.23243332	-0.78882694	-0.06878567	0.62935925	0.1556139	0.67783165	1.0507355	-0.05585575	0.08714008	-0.2735834	-0.21678066
[truncated: 18,744 more rows]
[truncated: 252 more columns]
