# Supplementary material for: Integrating m6A Regulators-Mediated Methylation Modification Models and Tumor Immune Microenvironment Characterization in Caucasian and Chinese Low-Grade Gliomas
Source: Front Cell Dev Biol. 2021 Nov 25;9:725764. doi: 10.3389/fcell.2021.725764 (PMC8661096; doi:10.3389/fcell.2021.725764)
Supplement: Supplementary file 6 [file Data_Sheet_3.ZIP]

Archive with 4 entries (4 files):
- TCGA-LGG.GDC_phenotype.tsv.gz
- TCGA-LGG.gistic.tsv.gz
- CGGA.mRNAseq_325.RSEM-genes.20200506.txt.zip
- TCGA-LGG.cnv.tsv.gz
